# Supplementary material for: Use of expressed sequence tags as an alternative approach for the identification of Taenia solium metacestode excretion/secretion proteins
Source: BMC Res Notes. 2013 Jun 6;6:224. doi: 10.1186/1756-0500-6-224 (PMC3686625; doi:10.1186/1756-0500-6-224)
Supplement: Additional file 3 — Gene Ontology information on biological process (tab 1), molecular function (tab 2) and cellular component (tab 3) including graph levels, GO terms, number of sequences (#Seq), node scores and parents. [file 1756-0500-6-224-S3.xls]

## Sheet: Biological_process
Graph Level	GO Term	#Seq	Score	Parents
1	biological_process	229	139.28
2	cellular process	185	104.22	biological_process
2	metabolic process	182	66.25	biological_process
2	biological regulation	91	27.12	biological_process
2	response to stimulus	82	45.73	biological_process
2	multicellular organismal process	75	25.89	biological_process
2	cellular component organization or biogenesis	74	12.01	biological_process
2	developmental process	68	27.40	biological_process
2	localization	60	12.75	biological_process
2	signaling	32	13.88	biological_process
2	death	32	3.86	biological_process
2	locomotion	20	6.45	biological_process
2	immune system process	20	5.25	biological_process
2	growth	18	7.35	biological_process
2	multi-organism process	14	5.20	biological_process
2	reproduction	10	3.61	biological_process
2	biological adhesion	9	4.03	biological_process
2	viral reproduction	8	8.00	biological_process
2	cell proliferation	5	2.71	biological_process
2	cell killing	2	0.72	biological_process
2	rhythmic process	2	0.43	biological_process
3	primary metabolic process	148	31.13	metabolic process
3	cellular metabolic process	138	38.13	metabolic process, cellular process
3	macromolecule metabolic process	95	23.92	metabolic process
3	small molecule metabolic process	89	11.09	metabolic process
3	catabolic process	87	7.02	metabolic process
3	regulation of biological process	78	37.68	biological regulation, biological_process
3	nitrogen compound metabolic process	76	6.01	metabolic process
3	cellular component organization	73	19.80	cellular component organization or biogenesis
3	anatomical structure development	60	26.13	developmental process
3	multicellular organismal development	60	22.84	multicellular organismal process, developmental process
3	establishment of localization	58	15.95	localization, biological_process
3	biosynthetic process	58	8.48	metabolic process
3	cellular component organization or biogenesis at cellular level	56	9.78	cellular component organization or biogenesis, cellular process
3	response to stress	52	26.09	response to stimulus
3	response to chemical stimulus	48	31.25	response to stimulus
3	cellular developmental process	46	12.61	developmental process, cellular process
3	regulation of biological quality	44	13.85	biological regulation
3	cellular component biogenesis	42	5.30	cellular component organization or biogenesis
3	cellular response to stimulus	41	22.29	response to stimulus, cellular process
3	oxidation-reduction process	37	29.23	metabolic process
3	cellular localization	34	8.86	localization, cellular process
3	cell communication	33	15.13	cellular process
3	cell death	32	6.43	death, cellular process
3	cellular component movement	29	15.20	cellular process
3	microtubule-based process	27	19.02	cellular process
3	macromolecule localization	27	5.49	localization
3	cell cycle	24	11.27	cellular process
3	regulation of molecular function	23	6.13	biological regulation
3	cellular membrane organization	22	10.48	membrane organization, cellular process
3	actin filament-based process	21	5.62	cellular process
3	response to external stimulus	19	6.14	response to stimulus
3	regulation of body fluid levels	13	3.68	multicellular organismal process, regulation of biological quality
3	system process	13	2.38	multicellular organismal process
3	coagulation	12	5.14	multicellular organismal process
3	behavior	12	4.51	response to stimulus
3	taxis	12	4.31	locomotion, response to external stimulus
3	localization of cell	12	2.58	localization
3	cell activation	11	4.90	cellular process
3	response to abiotic stimulus	11	4.49	response to stimulus
3	immune response	10	3.16	response to stimulus, immune system process
3	cell adhesion	9	6.72	biological adhesion, cellular process
3	aging	9	5.80	developmental process
3	cellular homeostasis	9	3.34	homeostatic process, cellular process
3	reproductive process	8	2.68	biological_process, reproduction
3	response to endogenous stimulus	8	2.55	response to stimulus
3	multicellular organism reproduction	8	0.86	multicellular organismal process, reproduction
3	response to other organism	7	2.30	multi-organism process, response to biotic stimulus
3	response to biotic stimulus	7	1.66	response to stimulus
3	interspecies interaction between organisms	6	6.00	multi-organism process
3	cytokine production	6	3.00	multicellular organismal process
3	cell division	6	2.61	cellular process
3	cell recognition	6	2.16	multicellular organismal process, cellular process
3	antigen processing and presentation	6	2.16	immune system process
3	cell-cell signaling	6	1.24	cell communication, signaling
3	multicellular organismal signaling	6	0.74	multicellular organismal process, signaling
3	cell junction organization	5	4.08	cellular component organization, cellular process
3	multicellular organism growth	5	3.00	multicellular organismal process, growth
3	adult behavior	5	3.00	multicellular organismal process, behavior
3	developmental growth	5	2.04	growth, developmental process
3	immune effector process	5	1.51	immune system process
3	sexual reproduction	5	0.48	reproduction
3	cell growth	4	2.80	growth, cellular process
3	leukocyte activation	4	0.81	immune system process, cell activation
3	methylation	3	3.00	one-carbon metabolic process
3	response to activity	2	1.60	response to stimulus
3	leukocyte mediated cytotoxicity	2	1.20	immune effector process, cell killing
3	respiratory burst	2	0.96	metabolic process
3	rhythmic behavior	2	0.72	rhythmic process, behavior
3	circadian rhythm	2	0.72	rhythmic process
3	organophosphate metabolic process	2	0.68	metabolic process
3	developmental maturation	2	0.58	developmental process
3	tissue death	2	0.43	death
3	establishment or maintenance of cell polarity	1	0.96	cellular process
3	epithelial cell proliferation	1	0.60	cell proliferation
3	tissue remodeling	1	0.36	multicellular organismal process
3	behavioral interaction between organisms	1	0.36	multi-organism process, behavior
3	multicellular organismal homeostasis	1	0.36	homeostatic process, multicellular organismal process
3	pigment metabolic process	1	0.36	metabolic process
3	muscle cell proliferation	1	0.22	cell proliferation
3	leukocyte proliferation	1	0.22	cell proliferation
3	hormone metabolic process	1	0.22	regulation of hormone levels, metabolic process
4	protein metabolic process	81	22.30	primary metabolic process, macromolecule metabolic process
4	cellular macromolecule metabolic process	80	24.13	cellular metabolic process, macromolecule metabolic process
4	cellular nitrogen compound metabolic process	76	8.79	cellular metabolic process, nitrogen compound metabolic process
4	regulation of cellular process	66	40.63	regulation of biological process, cellular process
4	nucleobase-containing compound metabolic process	62	7.51	primary metabolic process, cellular nitrogen compound metabolic process
4	cellular catabolic process	60	6.79	cellular metabolic process, catabolic process
4	transport	58	26.58	establishment of localization
4	cellular biosynthetic process	57	11.86	cellular metabolic process, biosynthetic process
4	cellular component organization at cellular level	55	16.08	cellular component organization or biogenesis at cellular level, cellular component organization
4	heterocycle metabolic process	49	4.06	cellular metabolic process
4	system development	47	15.69	multicellular organismal development, anatomical structure development
4	nucleobase-containing small molecule metabolic process	46	4.23	nucleobase-containing compound metabolic process, small molecule metabolic process
4	cell differentiation	42	15.17	cellular developmental process
4	regulation of metabolic process	42	10.41	metabolic process, regulation of biological process
4	cellular component assembly	41	8.39	cellular component biogenesis, cellular component organization
4	positive regulation of biological process	39	18.58	biological_process, regulation of biological process
4	anatomical structure morphogenesis	38	20.53	anatomical structure development, developmental process
4	carbohydrate metabolic process	37	9.82	primary metabolic process
4	negative regulation of biological process	36	10.19	regulation of biological process, biological_process
4	macromolecule modification	34	6.44	macromolecule metabolic process
4	establishment of localization in cell	32	11.29	establishment of localization, cellular localization
4	programmed cell death	32	10.71	cell death
4	cellular carbohydrate metabolic process	32	8.04	cellular metabolic process, carbohydrate metabolic process
4	gene expression	31	9.21	macromolecule metabolic process
4	macromolecule biosynthetic process	31	6.58	macromolecule metabolic process, biosynthetic process
4	alcohol metabolic process	31	5.91	small molecule metabolic process
4	macromolecular complex subunit organization	30	3.70	cellular component organization
4	signal transduction	28	21.97	signaling, cellular response to stimulus, regulation of cellular process, cell communication
4	protein complex biogenesis	28	4.74	cellular component biogenesis
4	small molecule catabolic process	27	2.51	catabolic process, small molecule metabolic process
4	carbohydrate catabolic process	26	2.88	carbohydrate metabolic process, catabolic process
4	generation of precursor metabolites and energy	25	13.98	cellular metabolic process
4	macromolecule catabolic process	25	4.08	macromolecule metabolic process, catabolic process
4	response to organic substance	24	12.29	response to chemical stimulus
4	protein localization	24	7.83	macromolecule localization
4	membrane organization	22	6.29	cellular component organization
4	regulation of catalytic activity	22	5.90	regulation of metabolic process, regulation of molecular function
4	actin cytoskeleton organization	21	8.00	cytoskeleton organization, actin filament-based process
4	response to wounding	21	7.51	response to stress
4	regulation of multicellular organismal process	21	7.45	multicellular organismal process, regulation of biological process
4	phosphorus metabolic process	21	3.96	cellular metabolic process
4	regulation of cellular component organization	20	7.15	regulation of biological process, cellular component organization
4	small molecule biosynthetic process	20	2.41	biosynthetic process, small molecule metabolic process
4	cell cycle process	19	10.50	cell cycle, cellular process
4	cellular amino acid metabolic process	18	8.95	primary metabolic process, cellular amine metabolic process, carboxylic acid metabolic process
4	tissue development	18	6.15	anatomical structure development
4	amine metabolic process	18	3.63	nitrogen compound metabolic process
4	cellular ketone metabolic process	18	2.65	cellular metabolic process, small molecule metabolic process
4	organic acid metabolic process	18	2.19	cellular metabolic process, small molecule metabolic process
4	mitotic cell cycle	17	13.07	cell cycle
4	cellular response to stress	17	9.28	response to stress, cellular response to stimulus
4	carbohydrate biosynthetic process	17	2.28	biosynthetic process, carbohydrate metabolic process
4	regulation of signaling	16	7.35	signaling, regulation of biological process
4	anatomical structure formation involved in morphogenesis	15	7.04	anatomical structure morphogenesis, developmental process
4	cellular response to chemical stimulus	15	5.39	response to chemical stimulus, cellular response to stimulus
4	muscle structure development	15	2.83	anatomical structure development
4	microtubule-based movement	14	14.00	microtubule-based process, cellular component movement
4	regulation of response to stimulus	14	8.15	regulation of biological process, response to stimulus
4	embryo development	14	7.91	multicellular organismal development, developmental process
4	positive regulation of molecular function	14	4.15	regulation of molecular function
4	homeostatic process	14	3.17	regulation of biological quality
4	negative regulation of molecular function	14	3.15	regulation of molecular function
4	hemostasis	13	6.14	regulation of body fluid levels
4	regulation of developmental process	13	5.01	developmental process, regulation of biological process
4	cellular macromolecule localization	13	3.02	macromolecule localization, cellular localization
4	chemotaxis	12	7.18	response to chemical stimulus, taxis
4	regulation of growth	12	4.56	growth, regulation of biological process
4	cell motility	12	4.30	locomotion, localization of cell, cellular component movement
4	defense response	12	3.72	response to stress
4	response to inorganic substance	11	4.27	response to chemical stimulus
4	regulation of cellular component biogenesis	11	2.47	cellular component biogenesis, regulation of biological process
4	regulation of immune system process	10	2.21	regulation of biological process, immune system process
4	regulation of localization	10	1.87	regulation of biological process, localization
4	cofactor metabolic process	9	1.18	cellular metabolic process
4	regulation of anatomical structure size	9	1.14	regulation of biological quality
4	response to oxidative stress	8	4.90	response to chemical stimulus, response to stress
4	microtubule cytoskeleton organization	8	4.37	microtubule-based process, cytoskeleton organization
4	post-embryonic development	8	3.02	multicellular organismal development, developmental process
4	membrane invagination	8	2.20	cellular membrane organization
4	multicellular organismal reproductive process	8	1.43	multicellular organism reproduction, reproductive process, multicellular organismal process
4	cellular component disassembly	8	1.05	cellular component organization
4	response to drug	7	6.60	response to chemical stimulus
4	response to topologically incorrect protein	7	3.82	response to organic substance, response to stress
4	response to hormone stimulus	7	3.17	response to organic substance, response to endogenous stimulus
4	innate immune response	7	3.15	immune response, defense response
4	neuron death	7	3.10	cell death
4	neurological system process	7	0.96	system process
4	regulation of cellular component size	7	0.67	regulation of anatomical structure size, cellular component organization
4	antigen processing and presentation of peptide antigen	6	3.60	antigen processing and presentation
4	response to extracellular stimulus	6	2.57	response to external stimulus
4	regulation of locomotion	6	1.88	regulation of biological process, locomotion
4	circulatory system process	6	1.49	system process
4	transmission of nerve impulse	6	1.24	multicellular organismal signaling, cell communication, neurological system process
4	adult locomotory behavior	5	5.00	adult behavior, locomotory behavior
4	reactive oxygen species metabolic process	5	4.20	cellular metabolic process
4	one-carbon metabolic process	5	3.80	cellular metabolic process, small molecule metabolic process
4	developmental process involved in reproduction	5	3.26	reproductive process, developmental process
4	locomotory behavior	5	3.00	behavior
4	multicellular organismal aging	5	3.00	multicellular organismal development, aging
4	NADPH regeneration	5	2.76	oxidation-reduction process, NADP metabolic process
4	cytokinesis	5	2.68	cell division, cellular process
4	sulfur compound metabolic process	5	1.97	cellular metabolic process
4	cellular process involved in reproduction	5	1.64	reproductive process, cellular process
4	maintenance of location	5	1.61	localization, regulation of biological quality
4	cellular chemical homeostasis	5	1.56	chemical homeostasis, cellular homeostasis
4	lipid metabolic process	5	1.52	primary metabolic process
4	gamete generation	5	0.59	multicellular organismal reproductive process, sexual reproduction
4	response to hypoxia	4	4.00	response to stress, response to oxygen levels
4	cell redox homeostasis	4	4.00	cellular homeostasis, regulation of cellular process
4	cell-substrate adhesion	4	3.00	cell adhesion
4	cellularization	4	2.80	multicellular organismal development, anatomical structure formation involved in morphogenesis
4	cell-cell junction organization	4	2.80	cell junction organization
4	response to virus	4	2.43	response to other organism
4	response to oxygen levels	4	2.40	response to chemical stimulus
4	organic ether metabolic process	4	2.40	small molecule metabolic process
4	type I interferon production	4	2.40	cytokine production
4	response to acid	4	2.40	response to chemical stimulus
4	response to osmotic stress	4	2.16	response to stress, response to abiotic stimulus
4	maintenance of location in cell	4	1.68	cellular localization, maintenance of location, cellular process
4	tube development	4	1.54	multicellular organismal development, anatomical structure development
4	muscle system process	4	1.52	system process
4	amine catabolic process	4	1.38	catabolic process, amine metabolic process
4	lymphocyte activation	4	1.35	leukocyte activation
4	energy derivation by oxidation of organic compounds	4	1.30	oxidation-reduction process, generation of precursor metabolites and energy
4	polysaccharide metabolic process	4	1.12	macromolecule metabolic process, carbohydrate metabolic process
4	response to mechanical stimulus	3	3.00	response to abiotic stimulus, response to external stimulus
4	electron transport chain	3	3.00	oxidation-reduction process, generation of precursor metabolites and energy
4	response to nutrient	3	2.36	response to chemical stimulus, response to nutrient levels
4	post-embryonic morphogenesis	3	2.04	anatomical structure morphogenesis, post-embryonic development
4	signal release	3	1.80	generation of a signal involved in cell-cell signaling, cellular process
4	lipid localization	3	1.32	macromolecule localization
4	regulation of multi-organism process	3	1.08	regulation of biological process, multi-organism process
4	reproductive behavior	3	1.08	reproductive process, behavior
4	generation of a signal involved in cell-cell signaling	3	1.08	cell-cell signaling, cellular process
4	response to organic nitrogen	3	1.08	response to organic substance, response to endogenous stimulus
4	cuticle development	3	1.08	multicellular organismal development, anatomical structure development
4	lipid biosynthetic process	3	0.71	lipid metabolic process, biosynthetic process
4	nitric oxide metabolic process	3	0.65	nitrogen compound metabolic process
4	appendage development	3	0.51	multicellular organismal development, anatomical structure development
4	response to anesthetic	2	2.00	response to chemical stimulus
4	grooming behavior	2	2.00	behavior
4	glucose 1-phosphate metabolic process	2	2.00	glucose metabolic process
4	glucose 6-phosphate metabolic process	2	2.00	glucose metabolic process
4	cellular aldehyde metabolic process	2	1.56	cellular metabolic process
4	cellular response to endogenous stimulus	2	1.20	response to endogenous stimulus
4	inflammatory response to antigenic stimulus	2	1.20	inflammatory response, immune response
4	circadian behavior	2	1.20	rhythmic behavior, circadian rhythm
4	plasma membrane organization	2	1.20	cellular membrane organization
4	response to heat	2	1.20	response to stress, response to temperature stimulus
4	protein localization in membrane	2	1.20	cellular membrane organization, cellular protein localization
4	peptide metabolic process	2	1.20	cellular metabolic process
4	ribose phosphate metabolic process	2	0.96	D-ribose metabolic process
4	response to temperature stimulus	2	0.72	response to abiotic stimulus
4	cellular membrane fusion	2	0.72	cellular membrane organization, membrane fusion
4	mitochondrial membrane organization	2	0.72	cellular membrane organization, mitochondrion organization
4	response to xenobiotic stimulus	2	0.72	response to chemical stimulus
4	defense response to virus	2	0.72	immune effector process, defense response, response to virus
4	tetrapyrrole metabolic process	2	0.58	heterocycle metabolic process, nitrogen compound metabolic process
4	leukocyte mediated immunity	2	0.43	immune effector process
4	response to bacterium	2	0.41	response to other organism
4	response to radiation	1	1.00	response to abiotic stimulus
4	actin filament severing	1	1.00	actin filament-based process
4	localization within membrane	1	1.00	cellular localization
4	interleukin-12 production	1	1.00	cytokine production
4	antimicrobial humoral response	1	1.00	response to other organism, humoral immune response
4	response to muscle activity	1	1.00	response to activity
4	response to antibiotic	1	1.00	response to chemical stimulus
4	response to food	1	1.00	response to chemical stimulus, response to nutrient levels
4	glyceraldehyde-3-phosphate metabolic process	1	1.00	organophosphate metabolic process, cellular aldehyde metabolic process, monosaccharide metabolic process
4	anatomical structure arrangement	1	1.00	anatomical structure morphogenesis, developmental process
4	response to starvation	1	1.00	response to stress, response to nutrient levels
4	interleukin-10 production	1	1.00	cytokine production
4	maintenance of cell polarity	1	1.00	establishment or maintenance of cell polarity
4	aggressive behavior	1	0.60	behavioral interaction between organisms
4	establishment of cell polarity	1	0.60	establishment or maintenance of cell polarity
4	interleukin-23 production	1	0.60	cytokine production
4	cellular response to abiotic stimulus	1	0.60	cellular response to stimulus, response to abiotic stimulus
4	hormone biosynthetic process	1	0.60	hormone metabolic process, biosynthetic process
4	humoral immune response	1	0.60	immune response
4	establishment or maintenance of neuroblast polarity	1	0.60	establishment or maintenance of cell polarity
4	response to electrical stimulus	1	0.60	response to abiotic stimulus
4	bone remodeling	1	0.60	tissue remodeling
4	heme metabolic process	1	0.60	pigment metabolic process, porphyrin-containing compound metabolic process
4	cell volume homeostasis	1	0.60	cellular homeostasis
4	pigment biosynthetic process	1	0.60	pigment metabolic process, biosynthetic process
4	mononuclear cell proliferation	1	0.36	leukocyte proliferation
4	actin filament-based movement	1	0.36	cellular component movement, actin filament-based process
4	smooth muscle cell proliferation	1	0.36	muscle cell proliferation
4	cellular hormone metabolic process	1	0.36	cellular metabolic process, hormone metabolic process
4	feeding behavior	1	0.36	behavior
4	endocrine process	1	0.26	system process
4	renal system process	1	0.26	system process
4	cellular component biogenesis at cellular level	1	0.22	cellular component organization or biogenesis at cellular level, cellular component biogenesis
4	cellular aromatic compound metabolic process	1	0.22	cellular metabolic process
4	synapse organization	1	0.22	cellular component organization
4	fertilization	1	0.22	reproductive process, sexual reproduction
4	regulation of reproductive process	1	0.13	reproductive process, regulation of biological process
4	phospholipid metabolic process	1	0.13	organophosphate metabolic process, cellular lipid metabolic process
4	regulation of hormone levels	1	0.13	regulation of biological quality
4	cellular response to biotic stimulus	1	0.08	cellular response to stimulus, response to biotic stimulus
4	cellular lipid metabolic process	1	0.08	cellular metabolic process, lipid metabolic process
4	organelle localization	1	0.05	cellular localization
5	cellular protein metabolic process	65	20.85	protein metabolic process, cellular macromolecule metabolic process
5	purine-containing compound metabolic process	39	4.05	heterocycle metabolic process, cellular nitrogen compound metabolic process
5	cellular component assembly at cellular level	38	13.19	cellular component assembly, cellular component organization at cellular level
5	regulation of macromolecule metabolic process	36	7.64	regulation of metabolic process, macromolecule metabolic process
5	cell development	35	10.69	cellular developmental process, cell differentiation, anatomical structure development
5	nervous system development	35	9.29	system development
5	negative regulation of cellular process	34	11.68	cellular process, regulation of cellular process, negative regulation of biological process
5	regulation of cellular metabolic process	34	8.45	cellular metabolic process, regulation of metabolic process, regulation of cellular process
5	regulation of primary metabolic process	33	6.69	regulation of metabolic process, primary metabolic process
5	organelle organization	32	7.53	cellular component organization at cellular level
5	nucleobase-containing compound catabolic process	32	2.60	cellular nitrogen compound catabolic process, nucleobase-containing compound metabolic process
5	heterocycle catabolic process	32	2.60	heterocycle metabolic process, cellular catabolic process
5	cellular nitrogen compound catabolic process	32	1.66	cellular catabolic process, cellular nitrogen compound metabolic process
5	proteolysis	31	18.42	protein metabolic process
5	cellular macromolecule biosynthetic process	31	10.97	cellular macromolecule metabolic process, cellular biosynthetic process, macromolecule biosynthetic process
5	monosaccharide metabolic process	31	9.50	cellular carbohydrate metabolic process, alcohol metabolic process
5	ribonucleotide catabolic process	31	6.53	ribonucleotide metabolic process, nucleotide catabolic process
5	apoptosis	30	16.65	programmed cell death
5	protein complex subunit organization	30	4.99	macromolecular complex subunit organization
5	positive regulation of cellular process	29	17.44	regulation of cellular process, cellular process, positive regulation of biological process
5	intracellular transport	28	15.37	establishment of localization in cell, transport
5	macromolecular complex assembly	28	4.74	macromolecular complex subunit organization, cellular component assembly
5	cellular macromolecular complex subunit organization	27	5.27	macromolecular complex subunit organization, cellular component organization at cellular level
5	regulation of nitrogen compound metabolic process	27	3.76	regulation of metabolic process, nitrogen compound metabolic process
5	nucleic acid metabolic process	26	7.13	nucleobase-containing compound metabolic process
5	cellular component morphogenesis	26	6.42	cellular developmental process, anatomical structure morphogenesis, cellular component organization
5	regulation of cell death	26	5.23	cell death, regulation of cellular process
5	regulation of biosynthetic process	26	3.81	regulation of metabolic process, biosynthetic process
5	organ development	23	11.31	system development, anatomical structure development
5	alcohol catabolic process	23	3.36	small molecule catabolic process, alcohol metabolic process
5	intracellular signal transduction	22	16.08	signal transduction
5	vesicle-mediated transport	21	10.64	transport, cellular process
5	establishment of protein localization	21	7.78	establishment of localization, protein localization
5	phosphate-containing compound metabolic process	21	6.59	phosphorus metabolic process
5	RNA biosynthetic process	20	3.97	RNA metabolic process, cellular biosynthetic process
5	cell projection organization	19	7.39	cellular component organization at cellular level
5	protein catabolic process	19	4.49	protein metabolic process, macromolecule catabolic process
5	cellular macromolecule catabolic process	19	3.83	cellular macromolecule metabolic process, cellular catabolic process, macromolecule catabolic process
5	negative regulation of metabolic process	19	2.67	regulation of metabolic process, metabolic process, negative regulation of biological process
5	glycolysis	18	18.00	generation of precursor metabolites and energy, glucose catabolic process
5	wound healing	18	8.42	response to wounding
5	cellular amine metabolic process	18	5.73	cellular nitrogen compound metabolic process, amine metabolic process
5	oxoacid metabolic process	18	3.65	cellular ketone metabolic process, organic acid metabolic process
5	cellular nitrogen compound biosynthetic process	18	2.96	cellular biosynthetic process, cellular nitrogen compound metabolic process
5	cell cycle phase	17	6.14	cell cycle process
5	actin filament organization	16	6.88	actin cytoskeleton organization
5	regulation of cell cycle	16	5.58	regulation of cellular process, cell cycle
5	cell surface receptor linked signaling pathway	15	8.62	signal transduction
5	alcohol biosynthetic process	15	3.02	small molecule biosynthetic process, alcohol metabolic process
5	positive regulation of metabolic process	15	2.21	regulation of metabolic process, metabolic process, positive regulation of biological process
5	positive regulation of catalytic activity	14	4.51	regulation of catalytic activity, positive regulation of molecular function
5	regulation of signal transduction	13	11.40	signal transduction, regulation of cellular process, regulation of response to stimulus, regulation of signaling
5	cellular protein localization	13	5.04	cellular macromolecule localization, protein localization
5	cell migration	12	7.17	cell motility
5	regulation of multicellular organismal development	12	3.63	regulation of multicellular organismal process, multicellular organismal development, regulation of developmental process
5	regulation of cell communication	12	3.26	cell communication, regulation of cellular process
5	negative regulation of catalytic activity	11	2.94	regulation of catalytic activity, negative regulation of molecular function
5	positive regulation of response to stimulus	10	3.42	regulation of response to stimulus, response to stimulus, positive regulation of biological process
5	regulation of transport	10	2.41	regulation of localization, transport
5	muscle cell differentiation	10	1.42	muscle structure development, cell differentiation
5	positive regulation of growth	9	5.40	growth, positive regulation of biological process, regulation of growth
5	positive regulation of developmental process	9	4.21	developmental process, regulation of developmental process, positive regulation of biological process
5	cellular component assembly involved in morphogenesis	9	3.94	anatomical structure formation involved in morphogenesis, cellular component morphogenesis, cellular component assembly at cellular level
5	secretion	9	3.07	transport
5	regulation of anatomical structure morphogenesis	9	3.01	anatomical structure morphogenesis, regulation of developmental process
5	cell cycle arrest	9	2.60	negative regulation of cell cycle, cell cycle process
5	negative regulation of cellular component organization	9	1.98	regulation of cellular component organization, negative regulation of biological process, cellular component organization
5	positive regulation of signaling	9	1.86	signaling, regulation of signaling, positive regulation of biological process
5	heterocycle biosynthetic process	9	1.53	heterocycle metabolic process, cellular biosynthetic process
5	response to metal ion	8	4.96	response to inorganic substance
5	actomyosin structure organization	8	4.06	actin cytoskeleton organization
5	regulation of cell differentiation	8	4.01	cell differentiation, regulation of cellular process, regulation of developmental process
5	positive regulation of cellular component organization	8	3.92	regulation of cellular component organization, cellular component organization, positive regulation of biological process
5	cellular modified amino acid metabolic process	8	3.72	cellular amino acid metabolic process
5	secretion by cell	8	3.46	secretion, establishment of localization in cell, cellular process
5	negative regulation of signaling	8	3.31	signaling, negative regulation of biological process, regulation of signaling
5	negative regulation of response to stimulus	8	3.31	response to stimulus, regulation of response to stimulus, negative regulation of biological process
5	regulation of response to stress	8	1.82	response to stress, regulation of response to stimulus
5	ion transport	8	1.80	transport
5	cellular component disassembly at cellular level	8	1.29	cellular component disassembly, cellular component organization at cellular level
5	regulation of actin filament-based process	8	0.79	actin filament-based process, regulation of cellular process
5	platelet activation	7	7.00	cell activation, blood coagulation
5	response to unfolded protein	7	6.36	response to topologically incorrect protein
5	embryo development ending in birth or egg hatching	7	6.15	embryo development
5	neuron apoptosis	7	5.16	apoptosis, neuron death
5	positive regulation of multicellular organismal process	7	4.68	multicellular organismal process, regulation of multicellular organismal process, positive regulation of biological process
5	organ morphogenesis	7	4.40	organ development, anatomical structure morphogenesis
5	tissue morphogenesis	7	3.57	anatomical structure morphogenesis, tissue development
5	intracellular receptor mediated signaling pathway	7	3.17	signal transduction
5	epithelium development	7	2.70	tissue development
5	positive regulation of immune system process	7	1.77	regulation of immune system process, immune system process, positive regulation of biological process
5	chemical homeostasis	7	1.39	homeostatic process
5	nucleobase-containing compound biosynthetic process	7	1.22	cellular nitrogen compound biosynthetic process, nucleobase-containing compound metabolic process
5	coenzyme metabolic process	7	1.01	cofactor metabolic process
5	regulation of protein localization	7	0.88	protein localization, regulation of localization
5	regulation of transferase activity	7	0.70	regulation of catalytic activity
5	antigen processing and presentation of peptide antigen via MHC class I	6	6.00	antigen processing and presentation of peptide antigen
5	body morphogenesis	6	6.00	anatomical structure morphogenesis
5	response to DNA damage stimulus	6	3.18	cellular response to stress
5	cellular response to organic substance	6	2.89	response to organic substance, cellular response to chemical stimulus
5	cellular amino acid biosynthetic process	6	2.80	amine biosynthetic process, cellular amino acid metabolic process, carboxylic acid biosynthetic process
5	regulation of ligase activity	6	2.59	regulation of catalytic activity
5	blood circulation	6	2.49	circulatory system process
5	transmembrane transport	6	2.09	transport, cellular process
5	synaptic transmission	6	2.07	transmission of nerve impulse, cell-cell signaling
5	hemopoietic or lymphoid organ development	6	2.06	organ development, immune system development
5	negative regulation of transport	6	1.87	negative regulation of biological process, transport, regulation of transport
5	muscle tissue development	6	1.75	tissue development
5	amine biosynthetic process	6	1.68	cellular nitrogen compound biosynthetic process, amine metabolic process
5	positive regulation of transport	6	1.32	transport, regulation of transport, positive regulation of biological process
5	immune system development	6	1.24	immune system process, system development
5	regulation of hydrolase activity	6	1.03	regulation of catalytic activity
5	organic acid biosynthetic process	6	1.01	small molecule biosynthetic process, organic acid metabolic process, cellular biosynthetic process
5	macromolecular complex disassembly	6	0.73	macromolecular complex subunit organization, cellular component disassembly
5	pyridine-containing compound metabolic process	6	0.70	heterocycle metabolic process, cellular nitrogen compound metabolic process
5	determination of adult lifespan	5	5.00	multicellular organismal process, multicellular organismal aging
5	pentose-phosphate shunt	5	4.60	NADPH regeneration, glucose catabolic process
5	activation of immune response	5	4.35	positive regulation of immune response, immune system process
5	regulation of multicellular organism growth	5	3.40	multicellular organism growth, regulation of multicellular organismal process, regulation of growth
5	cellular response to oxidative stress	5	3.16	cellular response to stress, cellular response to chemical stimulus, response to oxidative stress
5	larval development	5	3.00	post-embryonic development
5	maintenance of protein location	5	2.68	protein localization, maintenance of location
5	response to nutrient levels	5	2.62	response to extracellular stimulus
5	regulation of immune response	5	2.27	regulation of immune system process, regulation of response to stimulus, immune response
5	regulation of cell motility	5	2.14	regulation of cellular component movement, regulation of locomotion, cell motility
5	regeneration	5	1.90	anatomical structure morphogenesis
5	negative regulation of multicellular organismal process	5	1.80	multicellular organismal process, regulation of multicellular organismal process, negative regulation of biological process
5	regulation of cytokine production	5	1.80	regulation of multicellular organismal process, cytokine production
5	negative regulation of developmental process	5	1.54	developmental process, negative regulation of biological process, regulation of developmental process
5	organic substance transport	5	1.51	transport
5	regulation of cellular component movement	5	1.28	regulation of localization, regulation of cellular process, cellular component movement
5	regulation of cellular localization	5	0.58	cellular localization, regulation of localization, regulation of cellular process
5	glycerol ether metabolic process	4	4.00	organic ether metabolic process
5	cell-matrix adhesion	4	4.00	cell-substrate adhesion
5	hydrogen peroxide metabolic process	4	3.40	reactive oxygen species metabolic process
5	regulation of cell adhesion	4	3.20	cell adhesion, regulation of cellular process
5	aspartate family amino acid metabolic process	4	2.84	cellular amino acid metabolic process
5	mitotic spindle organization	4	2.80	mitotic cell cycle, spindle organization, cell cycle process
5	tail morphogenesis	4	2.80	anatomical structure morphogenesis
5	response to steroid hormone stimulus	4	2.68	response to hormone stimulus
5	embryonic morphogenesis	4	2.64	anatomical structure morphogenesis, embryo development
5	muscle contraction	4	2.32	muscle system process
5	cellular amino acid catabolic process	4	2.30	cellular amino acid metabolic process, amine catabolic process, carboxylic acid catabolic process
5	inflammatory response	4	2.08	defense response, response to wounding
5	positive regulation of locomotion	4	1.94	regulation of locomotion, locomotion, positive regulation of biological process
5	circulatory system development	4	1.67	system development
5	vascular process in circulatory system	4	1.22	circulatory system process
5	regulation of tube size	4	1.22	regulation of anatomical structure size
5	regulation of system process	4	1.07	system process, regulation of multicellular organismal process
5	cellular ion homeostasis	4	1.01	ion homeostasis, cellular chemical homeostasis
5	regulation of cell division	4	1.01	cell division, regulation of cellular process
5	regulation of transmembrane transport	4	0.86	transmembrane transport, regulation of cellular process, regulation of transport
5	organic acid catabolic process	4	0.83	small molecule catabolic process, cellular catabolic process, organic acid metabolic process
5	adherens junction organization	3	3.00	cell-cell junction organization
5	response to amino acid stimulus	3	3.00	response to acid, response to amine stimulus
5	response to organic cyclic compound	3	2.60	response to organic substance
5	response to salt stress	3	2.60	response to osmotic stress
5	spermatid development	3	2.52	spermatid differentiation, germ cell development
5	lipid transport	3	2.20	organic substance transport, lipid localization
5	protein-based cuticle development	3	1.80	cuticle development
5	neurotransmitter transport	3	1.80	transport
5	cell cycle cytokinesis	3	1.80	cytokinesis, cell cycle process
5	regulation of neurotransmitter levels	3	1.80	synaptic transmission, regulation of biological quality
5	multicellular organismal reproductive behavior	3	1.80	multicellular organismal reproductive process, reproductive behavior
5	response to amine stimulus	3	1.80	response to organic nitrogen
5	regulation of growth rate	3	1.80	regulation of growth
5	regulation of cell growth	3	1.80	cell growth, regulation of cellular component organization, regulation of cellular process, regulation of growth
5	germ cell development	3	1.51	cell development, developmental process involved in reproduction, gamete generation, cellular process involved in reproduction
5	glutamine family amino acid metabolic process	3	1.46	cellular amino acid metabolic process
5	telencephalon development	3	1.37	forebrain development, anatomical structure development
5	metamorphosis	3	1.23	anatomical structure morphogenesis
5	instar larval or pupal morphogenesis	3	1.23	post-embryonic morphogenesis, instar larval or pupal development
5	response to reactive oxygen species	3	1.16	response to inorganic substance, response to oxidative stress
5	regulation of response to biotic stimulus	3	1.08	response to biotic stimulus, regulation of response to stimulus
5	cofactor biosynthetic process	3	1.09	cofactor metabolic process, cellular biosynthetic process
5	nitric oxide biosynthetic process	3	1.08	cellular nitrogen compound biosynthetic process, nitric oxide metabolic process
5	epidermis development	3	0.89	organ development, tissue development
5	appendage morphogenesis	3	0.85	appendage development, anatomical structure morphogenesis
5	imaginal disc-derived appendage development	3	0.85	appendage development
5	instar larval or pupal development	3	0.74	post-embryonic development
5	regulation of catabolic process	3	0.62	catabolic process, regulation of metabolic process
5	response to carbohydrate stimulus	3	0.56	response to organic substance
5	regulation of leukocyte activation	3	0.34	regulation of cell activation, leukocyte activation, regulation of immune system process
5	regulation of cell activation	3	0.20	regulation of cellular process, cell activation
5	spermatid nucleus elongation	2	2.00	spermatid nucleus differentiation, cellular process involved in reproduction, nucleus organization
5	actin cytoskeleton reorganization	2	2.00	actin cytoskeleton organization
5	cellular response to hormone stimulus	2	2.00	cellular response to organic substance, cellular response to endogenous stimulus, response to hormone stimulus
5	glutathione metabolic process	2	2.00	sulfur compound metabolic process, cellular modified amino acid metabolic process, peptide metabolic process
5	autophagy	2	2.00	cellular catabolic process
5	chronic inflammatory response to antigenic stimulus	2	2.00	chronic inflammatory response, inflammatory response to antigenic stimulus
5	tube formation	2	2.00	anatomical structure formation involved in morphogenesis, tube morphogenesis
5	superoxide metabolic process	2	1.60	reactive oxygen species metabolic process
5	ribose phosphate biosynthetic process	2	1.60	D-ribose biosynthetic process, ribose phosphate metabolic process
5	pallium development	2	1.42	telencephalon development, anatomical structure development
5	cerebral cortex development	2	1.36	pallium development, anatomical structure development
5	olfactory bulb development	2	1.22	olfactory lobe development, anatomical structure development
5	lipoprotein metabolic process	2	1.22	cellular macromolecule metabolic process
5	organelle membrane fusion	2	1.20	cellular membrane fusion
5	tube morphogenesis	2	1.20	anatomical structure morphogenesis, tube development
5	outer mitochondrial membrane organization	2	1.20	mitochondrial membrane organization
5	salivary gland histolysis	2	1.20	metamorphosis, post-embryonic morphogenesis, instar larval or pupal morphogenesis, histolysis, salivary gland morphogenesis
5	cellular response to xenobiotic stimulus	2	1.20	cellular response to chemical stimulus, response to xenobiotic stimulus
5	autophagic cell death	2	1.20	programmed cell death
5	S-adenosylmethionine metabolic process	2	1.20	coenzyme metabolic process, sulfur compound metabolic process, cellular modified amino acid metabolic process, purine ribonucleoside metabolic process
5	gas transport	2	1.20	transport
5	homeostasis of number of cells	2	1.13	homeostatic process
5	tetrapyrrole biosynthetic process	2	0.96	tetrapyrrole metabolic process, heterocycle biosynthetic process, cellular nitrogen compound biosynthetic process
5	porphyrin-containing compound metabolic process	2	0.96	tetrapyrrole metabolic process, cofactor metabolic process
5	cell maturation	2	0.96	cellular developmental process, developmental maturation, cell development
5	olfactory lobe development	2	0.73	telencephalon development, anatomical structure development
5	myosin filament organization	2	0.72	actin cytoskeleton organization
5	regulation of immune effector process	2	0.72	regulation of immune system process, immune effector process
5	lymphocyte mediated immunity	2	0.72	leukocyte mediated immunity
5	negative regulation of transporter activity	2	0.72	regulation of transporter activity, negative regulation of transport, negative regulation of molecular function
5	regulation of oxidoreductase activity	2	0.72	regulation of catalytic activity
5	regulation of cell proliferation	2	0.72	regulation of cellular process, cell proliferation
5	histolysis	2	0.72	tissue development, tissue death
5	receptor metabolic process	2	0.72	cellular macromolecule metabolic process
5	response to molecule of bacterial origin	2	0.68	response to organic substance, response to bacterium, response to biotic stimulus
5	embryonic organ development	2	0.62	organ development, embryo development
5	steroid metabolic process	2	0.58	lipid metabolic process
5	regulation of vesicle-mediated transport	2	0.58	regulation of cellular process, vesicle-mediated transport, regulation of transport
5	membrane fusion	2	0.43	membrane organization
5	exocrine system development	2	0.26	system development
5	regulation of transmission of nerve impulse	2	0.26	regulation of neurological system process, regulation of cell communication, regulation of signaling, transmission of nerve impulse
5	epidermis morphogenesis	1	1.00	epidermis development, organ morphogenesis, tissue morphogenesis
5	otolith development	1	1.00	inner ear development, anatomical structure development
5	response to folic acid	1	1.00	response to acid, response to vitamin
5	regulation of respiratory burst	1	1.00	regulation of metabolic process, respiratory burst
5	cellular response to drug	1	1.00	cellular response to chemical stimulus, response to drug
5	cellular water homeostasis	1	1.00	cell volume homeostasis, water homeostasis, cellular chemical homeostasis
5	mesoderm development	1	1.00	tissue development
5	angiogenesis	1	1.00	anatomical structure formation involved in morphogenesis, blood vessel morphogenesis
5	oxidative phosphorylation	1	1.00	phosphorylation, generation of precursor metabolites and energy
5	hyperosmotic response	1	1.00	response to osmotic stress
5	inter-male aggressive behavior	1	1.00	aggressive behavior
5	response to ammonium ion	1	1.00	response to inorganic substance
5	ornithine metabolic process	1	1.00	cellular amino acid metabolic process
5	dorsal appendage formation	1	1.00	anatomical structure formation involved in morphogenesis, developmental process involved in reproduction, eggshell chorion assembly
5	establishment of neuroblast polarity	1	1.00	establishment or maintenance of neuroblast polarity, establishment of cell polarity
5	hippocampus development	1	1.00	pallium development, limbic system development, anatomical structure development
5	cellular response to heat	1	1.00	cellular response to stress, response to heat
5	cellular response to electrical stimulus	1	1.00	response to electrical stimulus, cellular response to abiotic stimulus
5	heme biosynthetic process	1	1.00	pigment biosynthetic process, heme metabolic process, porphyrin-containing compound biosynthetic process
5	cortical actin cytoskeleton organization	1	1.00	actin cytoskeleton organization, cortical cytoskeleton organization
5	embryonic heart tube development	1	1.00	tube development, heart development, embryo development
5	aldehyde catabolic process	1	1.00	cellular catabolic process, cellular aldehyde metabolic process
5	cerebellum development	1	1.00	metencephalon development, anatomical structure development
5	heat acclimation	1	1.00	response to heat
5	5-phosphoribose 1-diphosphate metabolic process	1	0.60	ribose phosphate metabolic process
5	ER-nucleus signaling pathway	1	0.60	signal transduction
5	cochlea development	1	0.60	inner ear development, anatomical structure development
5	response to vitamin	1	0.60	response to nutrient
5	metencephalon development	1	0.60	hindbrain development, anatomical structure development
5	actin-myosin filament sliding	1	0.60	actin-mediated cell contraction, actin filament-based movement
5	regulation of developmental growth	1	0.60	developmental growth, regulation of developmental process, regulation of growth
5	negative regulation of growth	1	0.60	growth, negative regulation of biological process, regulation of growth
5	eating behavior	1	0.60	feeding behavior
5	methylglyoxal metabolic process	1	0.60	cellular aldehyde metabolic process
5	hypotonic response	1	0.60	response to osmotic stress
5	aldehyde biosynthetic process	1	0.60	cellular biosynthetic process, cellular aldehyde metabolic process
5	response to endoplasmic reticulum stress	1	0.60	cellular response to stress
5	nucleotide-sugar metabolic process	1	0.60	nucleobase-containing compound metabolic process
5	glycoside biosynthetic process	1	0.60	glycoside metabolic process, cellular carbohydrate biosynthetic process
5	respiratory burst involved in defense response	1	0.60	immune effector process, respiratory burst, defense response
5	blood vessel morphogenesis	1	0.60	blood vessel development, anatomical structure morphogenesis
5	heart process	1	0.60	circulatory system process
5	cellular glucose homeostasis	1	0.60	glucose homeostasis, cellular chemical homeostasis
5	response to peptide hormone stimulus	1	0.60	response to hormone stimulus
5	limbic system development	1	0.60	forebrain development, system development
5	extracellular structure organization	1	0.58	cellular component organization at cellular level
5	response to cytokine stimulus	1	0.43	response to organic substance
5	cellular response to topologically incorrect protein	1	0.36	cellular response to stress, cellular response to organic substance, response to topologically incorrect protein
5	response to lipid	1	0.36	response to organic substance
5	olfactory bulb interneuron differentiation	1	0.36	cell differentiation, olfactory bulb development
5	cellular metabolic compound salvage	1	0.36	cellular biosynthetic process
5	respiratory system development	1	0.36	system development
5	membrane budding	1	0.36	vesicle-mediated transport, vesicle organization, cellular membrane organization
5	chorion-containing eggshell formation	1	0.36	eggshell formation, ovarian follicle cell development
5	sensory perception	1	0.36	neurological system process
5	regulation of synapse organization	1	0.36	regulation of cellular component organization, regulation of cellular process, synapse organization, regulation of synapse structure and activity
5	sterol metabolic process	1	0.36	steroid metabolic process, alcohol metabolic process
5	egg activation	1	0.36	cell activation, cellular process involved in reproduction, single fertilization
5	cellular response to inorganic substance	1	0.36	cellular response to chemical stimulus, response to inorganic substance
5	anatomical structure homeostasis	1	0.36	homeostatic process
5	glycoside metabolic process	1	0.36	cellular carbohydrate metabolic process
5	cellular process involved in reproduction in multicellular organism	1	0.36	cellular process involved in reproduction
5	regulation of response to external stimulus	1	0.36	regulation of response to stimulus, response to external stimulus
5	ribonucleoprotein complex biogenesis	1	0.36	cellular component biogenesis at cellular level
5	actin-mediated cell contraction	1	0.36	actin filament-based process
5	response to axon injury	1	0.36	response to wounding
5	regulation of coagulation	1	0.36	coagulation, regulation of multicellular organismal process
5	pyrimidine-containing compound metabolic process	1	0.26	heterocycle metabolic process, cellular nitrogen compound metabolic process
5	negative regulation of reproductive process	1	0.22	reproductive process, regulation of reproductive process, negative regulation of biological process
5	single fertilization	1	0.22	fertilization
5	establishment of tissue polarity	1	0.22	anatomical structure morphogenesis
5	regulation of synapse structure and activity	1	0.22	synaptic transmission, regulation of biological quality
5	glycerophospholipid metabolic process	1	0.22	phospholipid metabolic process, glycerolipid metabolic process
5	vesicle targeting	1	0.22	vesicle-mediated transport, establishment of vesicle localization, cellular process
5	oligosaccharide metabolic process	1	0.22	carbohydrate metabolic process
5	endothelium development	1	0.22	epithelium development
5	muscle adaptation	1	0.22	muscle system process
5	response to growth factor stimulus	1	0.13	response to organic substance
5	regulation of cyclase activity	1	0.13	regulation of catalytic activity
5	negative regulation of immune system process	1	0.13	immune system process, regulation of immune system process, negative regulation of biological process
5	regulation of lyase activity	1	0.13	regulation of catalytic activity
5	vesicle localization	1	0.08	organelle localization
5	sulfur compound biosynthetic process	1	0.08	sulfur compound metabolic process, cellular biosynthetic process
5	establishment of organelle localization	1	0.08	establishment of localization, organelle localization
5	sulfur amino acid metabolic process	1	0.08	cellular amino acid metabolic process, sulfur compound metabolic process
6	nucleotide metabolic process	42	4.85	nucleoside phosphate metabolic process
6	nucleoside phosphate metabolic process	42	2.91	nucleobase-containing small molecule metabolic process
6	purine nucleotide metabolic process	37	5.51	nucleotide metabolic process, purine-containing compound metabolic process
6	protein modification process	34	10.73	macromolecule modification, cellular protein metabolic process
6	hexose metabolic process	31	14.48	monosaccharide metabolic process
6	ribonucleoside triphosphate catabolic process	31	10.88	ribonucleotide catabolic process, nucleoside triphosphate catabolic process, ribonucleoside triphosphate metabolic process
6	purine ribonucleotide catabolic process	31	10.88	ribonucleotide catabolic process, purine nucleotide catabolic process, purine ribonucleotide metabolic process
6	neurogenesis	31	9.69	nervous system development, cell differentiation
6	purine-containing compound catabolic process	31	3.97	heterocycle catabolic process, cellular nitrogen compound catabolic process, purine-containing compound metabolic process
6	nucleotide catabolic process	31	3.97	nucleobase-containing compound catabolic process, nucleotide metabolic process
6	protein complex assembly	28	7.89	macromolecular complex assembly, protein complex biogenesis, protein complex subunit organization
6	cytoskeleton organization	27	8.42	organelle organization
6	regulation of programmed cell death	26	8.71	programmed cell death, regulation of cell death
6	regulation of cellular biosynthetic process	26	6.35	cellular biosynthetic process, regulation of cellular metabolic process, regulation of biosynthetic process
6	cellular carbohydrate catabolic process	26	4.80	cellular carbohydrate metabolic process, carbohydrate catabolic process
6	regulation of gene expression	25	8.15	gene expression, regulation of macromolecule metabolic process
6	cellular macromolecular complex assembly	25	6.57	macromolecular complex assembly, cellular macromolecular complex subunit organization, cellular component assembly at cellular level
6	neuron development	24	9.84	cell development, neuron differentiation
6	hexose catabolic process	23	9.34	hexose metabolic process, monosaccharide catabolic process
6	RNA metabolic process	23	7.92	nucleic acid metabolic process, cellular macromolecule metabolic process
6	monosaccharide catabolic process	23	5.60	alcohol catabolic process, cellular carbohydrate catabolic process, monosaccharide metabolic process
6	regulation of macromolecule biosynthetic process	23	5.11	macromolecule biosynthetic process, regulation of macromolecule metabolic process, regulation of biosynthetic process
6	regulation of nucleobase-containing compound metabolic process	22	3.26	regulation of nitrogen compound metabolic process, regulation of primary metabolic process, nucleobase-containing compound metabolic process, regulation of cellular metabolic process
6	protein transport	21	12.96	establishment of protein localization, transport
6	cell morphogenesis	21	6.76	cellular component morphogenesis
6	transcription, DNA-dependent	20	6.62	gene expression, cellular macromolecule biosynthetic process, RNA biosynthetic process
6	regulation of protein metabolic process	20	4.01	regulation of primary metabolic process, regulation of macromolecule metabolic process, protein metabolic process
6	protein folding	18	11.44	cellular protein metabolic process
6	phosphorylation	18	10.34	phosphate-containing compound metabolic process
6	carboxylic acid metabolic process	18	6.09	oxoacid metabolic process
6	negative regulation of macromolecule metabolic process	18	3.97	macromolecule metabolic process, regulation of macromolecule metabolic process, negative regulation of metabolic process
6	negative regulation of cellular metabolic process	18	3.70	negative regulation of cellular process, regulation of cellular metabolic process, cellular metabolic process, negative regulation of metabolic process
6	neuron projection development	17	7.34	neuron development, cell projection organization
6	cellular protein catabolic process	17	4.94	cellular protein metabolic process, protein catabolic process, cellular macromolecule catabolic process
6	regulation of cellular protein metabolic process	17	3.94	cellular protein metabolic process, regulation of protein metabolic process, regulation of cellular metabolic process
6	cellular carbohydrate biosynthetic process	17	3.81	cellular carbohydrate metabolic process, cellular biosynthetic process, carbohydrate biosynthetic process
6	cell morphogenesis involved in differentiation	16	7.06	cell development, cell morphogenesis
6	cell projection morphogenesis	16	5.62	cell morphogenesis, cell projection organization, cell part morphogenesis
6	positive regulation of cell death	16	3.54	positive regulation of cellular process, cell death, regulation of cell death
6	cell part morphogenesis	16	3.37	cellular component morphogenesis
6	monosaccharide biosynthetic process	15	5.03	alcohol biosynthetic process, cellular carbohydrate biosynthetic process, monosaccharide metabolic process
6	positive regulation of cellular metabolic process	15	3.42	cellular metabolic process, positive regulation of cellular process, positive regulation of metabolic process, regulation of cellular metabolic process
6	hexose biosynthetic process	13	7.80	hexose metabolic process, monosaccharide biosynthetic process
6	intracellular protein transport	13	6.19	protein transport, cellular protein localization, intracellular transport
6	negative regulation of cell death	13	3.37	negative regulation of cellular process, cell death, regulation of cell death
6	small GTPase mediated signal transduction	12	11.37	intracellular signal transduction
6	interphase of mitotic cell cycle	12	11.08	mitotic cell cycle, interphase
6	blood coagulation	12	8.56	hemostasis, wound healing, coagulation
6	interphase	12	6.65	cell cycle phase
6	modification-dependent macromolecule catabolic process	12	2.66	cellular macromolecule catabolic process
6	enzyme linked receptor protein signaling pathway	11	4.33	cell surface receptor linked signaling pathway
6	positive regulation of macromolecule metabolic process	11	1.59	positive regulation of metabolic process, macromolecule metabolic process, regulation of macromolecule metabolic process
6	intracellular protein kinase cascade	10	9.98	intracellular signal transduction
6	translation	10	7.50	gene expression, cellular macromolecule biosynthetic process, cellular protein metabolic process
6	striated muscle cell differentiation	10	2.37	muscle cell differentiation
6	regulation of cell cycle process	10	1.44	regulation of cell cycle, cell cycle process
6	regulation of phosphorus metabolic process	10	0.64	phosphorus metabolic process, regulation of cellular metabolic process
6	positive regulation of cell cycle process	9	3.96	cell cycle process, positive regulation of cellular process, regulation of cell cycle process
6	positive regulation of biosynthetic process	9	3.15	positive regulation of metabolic process, biosynthetic process, regulation of biosynthetic process
6	positive regulation of signal transduction	9	3.10	positive regulation of signaling, signal transduction, regulation of signal transduction, positive regulation of response to stimulus, positive regulation of cell communication
6	actin polymerization or depolymerization	9	3.06	actin filament organization, cellular macromolecular complex subunit organization
6	muscle cell development	9	2.15	muscle cell differentiation, cell development
6	positive regulation of cell communication	9	1.86	regulation of cell communication, positive regulation of cellular process, cell communication
6	negative regulation of cell cycle	9	1.56	negative regulation of cellular process, regulation of cell cycle, cell cycle
6	regulation of organelle organization	9	1.43	regulation of cellular component organization, organelle organization, regulation of cellular process
6	mRNA metabolic process	8	8.00	RNA metabolic process
6	negative regulation of signal transduction	8	5.52	signal transduction, regulation of signal transduction, negative regulation of response to stimulus, negative regulation of signaling, negative regulation of cell communication
6	regulation of cell morphogenesis	8	4.66	cell morphogenesis, regulation of cellular component organization, regulation of cellular process, regulation of anatomical structure morphogenesis
6	regulation of cell projection organization	8	4.25	regulation of cellular component organization, cell projection organization, regulation of cellular process
6	muscle organ development	8	3.67	organ development, muscle structure development
6	endocytosis	8	3.67	membrane invagination, vesicle-mediated transport
6	negative regulation of cell communication	8	3.31	negative regulation of cellular process, regulation of cell communication, cell communication
6	cation transport	8	2.66	ion transport
6	negative regulation of nitrogen compound metabolic process	8	1.56	nitrogen compound metabolic process, regulation of nitrogen compound metabolic process, negative regulation of metabolic process
6	negative regulation of biosynthetic process	8	1.56	biosynthetic process, negative regulation of metabolic process, regulation of biosynthetic process
6	regulation of actin cytoskeleton organization	8	1.32	regulation of actin filament-based process, regulation of cytoskeleton organization, actin cytoskeleton organization
6	DNA metabolic process	7	3.19	nucleic acid metabolic process, cellular macromolecule metabolic process
6	regulation of defense response	7	2.68	regulation of response to stress, defense response
6	regulation of protein transport	7	2.44	regulation of establishment of protein localization, protein transport, regulation of transport
6	nucleotide biosynthetic process	7	1.82	nucleobase-containing compound biosynthetic process, nucleotide metabolic process
6	regulation of establishment of protein localization	7	1.47	regulation of protein localization, establishment of protein localization
6	regulation of actin filament length	7	1.11	regulation of actin cytoskeleton organization, regulation of cellular component size
6	regulation of mitotic cell cycle	7	0.50	mitotic cell cycle, regulation of cell cycle
6	response to ethanol	6	6.00	response to organic substance
6	endosome transport	6	5.20	vesicle-mediated transport, intracellular transport
6	regulation of cell development	6	3.61	cell development, regulation of cell differentiation
6	S phase	6	3.60	interphase, cell cycle phase
6	neuron recognition	6	3.60	neuron development, cell recognition
6	positive regulation of cell projection organization	6	3.60	positive regulation of cellular process, regulation of cell projection organization, cell projection organization, positive regulation of cellular component organization
6	regulation of nervous system development	6	2.97	nervous system development, regulation of multicellular organismal development
6	striated muscle tissue development	6	2.91	muscle tissue development
6	M phase of mitotic cell cycle	6	2.41	mitotic cell cycle, M phase
6	M phase	6	2.17	cell cycle phase
6	signal transduction by p53 class mediator	6	2.16	intracellular signal transduction
6	central nervous system development	6	2.15	system development, nervous system development
6	nucleoside metabolic process	6	1.86	nucleobase-containing small molecule metabolic process
6	carboxylic acid biosynthetic process	6	1.68	organic acid biosynthetic process, carboxylic acid metabolic process
6	organelle fission	6	1.45	organelle organization
6	signal transduction in response to DNA damage	6	1.30	response to DNA damage stimulus, intracellular signal transduction
6	protein complex disassembly	6	1.21	macromolecular complex disassembly, protein complex subunit organization
6	purine-containing compound biosynthetic process	6	1.11	heterocycle biosynthetic process, cellular nitrogen compound biosynthetic process, purine-containing compound metabolic process
6	protein localization to organelle	6	0.62	cellular protein localization
6	cellular macromolecular complex disassembly	6	0.43	cellular component disassembly at cellular level, macromolecular complex disassembly, cellular macromolecular complex subunit organization
6	nematode larval development	5	5.00	larval development
6	morphogenesis of an epithelium	5	3.56	epithelium development, tissue morphogenesis
6	regulation of innate immune response	5	3.26	regulation of immune response, innate immune response, regulation of defense response
6	actin filament bundle assembly	5	3.08	actin filament organization, cellular component assembly at cellular level
6	positive regulation of cell differentiation	5	3.02	cell differentiation, positive regulation of developmental process, regulation of cell differentiation, positive regulation of cellular process
6	negative regulation of cytokine production	5	3.00	cytokine production, negative regulation of multicellular organismal process, regulation of cytokine production
6	exocytosis	5	2.76	secretion by cell, vesicle-mediated transport
6	positive regulation of immune response	5	2.61	regulation of immune response, immune response, positive regulation of response to stimulus, positive regulation of immune system process
6	negative regulation of cell differentiation	5	2.57	negative regulation of cellular process, regulation of cell differentiation, cell differentiation, negative regulation of developmental process
6	positive regulation of defense response	5	2.30	defense response, positive regulation of response to stimulus, regulation of defense response
6	spindle organization	5	2.28	microtubule cytoskeleton organization, M phase
6	positive regulation of nitrogen compound metabolic process	5	2.09	regulation of nitrogen compound metabolic process, positive regulation of metabolic process, nitrogen compound metabolic process
6	regulation of MAP kinase activity	5	1.51	regulation of signal transduction, regulation of protein serine/threonine kinase activity
6	negative regulation of organelle organization	5	0.91	negative regulation of cellular process, regulation of organelle organization, negative regulation of cellular component organization, organelle organization
6	ion homeostasis	5	0.91	chemical homeostasis
6	pyridine nucleotide metabolic process	5	0.81	oxidoreduction coenzyme metabolic process, nucleotide metabolic process, pyridine-containing compound metabolic process
6	nuclear transport	5	0.82	intracellular transport
6	oxidoreduction coenzyme metabolic process	5	0.49	coenzyme metabolic process
6	immune response-activating signal transduction	4	6.25	immune response-regulating signaling pathway, activation of immune response
6	positive regulation of multicellular organism growth	4	4.00	multicellular organism growth, positive regulation of multicellular organismal process, positive regulation of growth, regulation of multicellular organism growth
6	cell junction assembly	4	4.00	cell junction organization, cellular component assembly at cellular level
6	Toll signaling pathway	4	4.00	cell surface receptor linked signaling pathway
6	DNA repair	4	4.00	response to DNA damage stimulus, DNA metabolic process
6	response to calcium ion	4	4.00	response to metal ion
6	immune response-regulating signaling pathway	4	3.75	regulation of immune response, signal transduction
6	glycogen metabolic process	4	3.60	cellular glucan metabolic process, energy reserve metabolic process
6	tissue regeneration	4	2.80	wound healing, tissue development, developmental growth, regeneration
6	cardiovascular system development	4	2.78	system development, circulatory system development
6	maintenance of protein location in cell	4	2.80	maintenance of location in cell, maintenance of protein location
6	glucan catabolic process	4	2.40	glucan metabolic process, polysaccharide catabolic process
6	nucleotide-binding domain, leucine rich repeat containing receptor signaling pathway	4	2.40	intracellular receptor mediated signaling pathway
6	inositol lipid-mediated signaling	4	2.40	intracellular signal transduction
6	cellular polysaccharide catabolic process	4	2.40	cellular polysaccharide metabolic process, polysaccharide catabolic process, cellular carbohydrate catabolic process
6	regulation of type I interferon production	4	2.40	regulation of cytokine production, type I interferon production
6	T cell activation	4	2.25	lymphocyte activation
6	cellular glucan metabolic process	4	2.16	glucan metabolic process, cellular polysaccharide metabolic process
6	energy reserve metabolic process	4	2.16	energy derivation by oxidation of organic compounds
6	regulation of blood vessel size	4	2.04	blood circulation, vascular process in circulatory system, regulation of tube size
6	cellular polysaccharide metabolic process	4	1.87	polysaccharide metabolic process, cellular carbohydrate metabolic process, cellular macromolecule metabolic process
6	cell projection assembly	4	1.79	cell projection organization, cellular component assembly at cellular level
6	positive regulation of organelle organization	4	1.73	positive regulation of cellular process, regulation of organelle organization, organelle organization, positive regulation of cellular component organization
6	regulation of cytokinesis	4	1.68	cytokinesis, regulation of cell division
6	positive regulation of cell division	4	1.68	positive regulation of cellular process, cell division, regulation of cell division
6	cellular cation homeostasis	4	1.68	cation homeostasis, cellular ion homeostasis
6	organelle assembly	4	1.68	organelle organization, cellular component assembly at cellular level
6	polysaccharide catabolic process	4	1.44	polysaccharide metabolic process, macromolecule catabolic process, carbohydrate catabolic process
6	carboxylic acid catabolic process	4	1.38	carboxylic acid metabolic process, organic acid catabolic process
6	brain development	4	1.31	central nervous system development, organ development
6	glucan metabolic process	4	1.30	polysaccharide metabolic process
6	sensory organ development	4	1.20	organ development
6	ribonucleoside metabolic process	4	1.08	nucleoside metabolic process
6	regulation of intracellular transport	4	0.36	regulation of cellular localization, regulation of transport, intracellular transport
6	aspartate metabolic process	3	4.60	aspartate family amino acid metabolic process
6	neurotransmitter secretion	3	3.00	regulation of neurotransmitter levels, secretion by cell, signal release, neurotransmitter transport
6	positive regulation of growth rate	3	3.00	regulation of growth rate, positive regulation of growth
6	sperm individualization	3	3.00	developmental process involved in reproduction, spermatid development, cellularization
6	flight behavior	3	3.00	adult locomotory behavior
6	positive regulation of embryonic development	3	3.00	positive regulation of developmental process, regulation of embryonic development, embryo development
6	oviposition	3	3.00	multicellular organismal reproductive behavior
6	collagen and cuticulin-based cuticle development	3	3.00	protein-based cuticle development
6	tail tip morphogenesis	3	3.00	tail morphogenesis
6	steroid hormone receptor signaling pathway	3	2.88	intracellular receptor mediated signaling pathway
6	regulation of reactive oxygen species metabolic process	3	2.80	reactive oxygen species metabolic process, regulation of cellular metabolic process
6	Golgi vesicle transport	3	2.62	vesicle-mediated transport, intracellular transport
6	cellular response to reactive oxygen species	3	1.94	cellular response to oxidative stress, response to reactive oxygen species
6	negative regulation of cell projection organization	3	1.80	negative regulation of cellular process, regulation of cell projection organization, negative regulation of cellular component organization, cell projection organization
6	regulation of embryonic development	3	1.80	embryo development, regulation of multicellular organismal development
6	regulation of nitric oxide biosynthetic process	3	1.80	regulation of nitrogen compound metabolic process, nitric oxide biosynthetic process, regulation of cellular biosynthetic process
6	cellular component disassembly involved in apoptosis	3	1.72	cellular component disassembly at cellular level, apoptosis
6	Wnt receptor signaling pathway	3	1.72	cell surface receptor linked signaling pathway
6	post-embryonic appendage morphogenesis	3	1.42	post-embryonic morphogenesis, appendage morphogenesis
6	imaginal disc-derived appendage morphogenesis	3	1.42	imaginal disc-derived appendage development, appendage morphogenesis
6	aspartate family amino acid biosynthetic process	3	1.33	aspartate family amino acid metabolic process, cellular amino acid biosynthetic process
6	positive regulation of cellular component movement	3	0.94	regulation of cellular component movement, positive regulation of cellular process, cellular component movement
6	epithelial cell differentiation	3	0.94	epithelium development, cell differentiation
6	response to monosaccharide stimulus	3	0.94	response to carbohydrate stimulus
6	imaginal disc morphogenesis	3	0.85	metamorphosis, instar larval or pupal morphogenesis, imaginal disc development, post-embryonic organ morphogenesis
6	forebrain development	3	0.82	brain development, anatomical structure development
6	purine nucleoside metabolic process	3	0.65	nucleoside metabolic process, purine-containing compound metabolic process
6	dephosphorylation	3	0.65	phosphate-containing compound metabolic process
6	ion transmembrane transport	3	0.62	transmembrane transport, ion transport
6	regulation of lymphocyte activation	3	0.56	lymphocyte activation, regulation of leukocyte activation
6	male gamete generation	3	0.54	gamete generation
6	post-embryonic organ morphogenesis	3	0.51	post-embryonic morphogenesis, post-embryonic organ development, organ morphogenesis
6	imaginal disc development	3	0.51	organ development
6	post-embryonic organ development	3	0.31	organ development
6	carbon dioxide transport	2	2.00	gas transport
6	salivary gland cell autophagic cell death	2	2.00	salivary gland histolysis, autophagic cell death
6	positive regulation of cell growth	2	2.00	cell growth, positive regulation of cellular process, positive regulation of growth, regulation of cell growth
6	xenobiotic metabolic process	2	2.00	cellular metabolic process, cellular response to xenobiotic stimulus
6	nuclear membrane fusion	2	2.00	organelle membrane fusion
6	hydrogen peroxide catabolic process	2	2.00	cellular response to hydrogen peroxide, cellular catabolic process, hydrogen peroxide metabolic process
6	S-adenosylmethionine cycle	2	2.00	S-adenosylmethionine metabolic process
6	jump response	2	2.00	adult locomotory behavior
6	nucleobase-containing small molecule interconversion	2	2.00	nucleobase-containing small molecule metabolic process
6	positive regulation of cell adhesion	2	2.00	regulation of cell adhesion, cell adhesion, positive regulation of cellular process
6	circadian sleep/wake cycle	2	2.00	circadian behavior
6	response to lithium ion	2	2.00	response to metal ion
6	integrin-mediated signaling pathway	2	2.00	cell surface receptor linked signaling pathway
6	inductive cell migration	2	2.00	cell migration
6	regulation of cellular amino acid metabolic process	2	2.00	regulation of cellular ketone metabolic process, regulation of primary metabolic process, cellular amino acid metabolic process, regulation of cellular amine metabolic process
6	porphyrin-containing compound biosynthetic process	2	1.60	cofactor biosynthetic process, tetrapyrrole biosynthetic process, porphyrin-containing compound metabolic process
6	glutamate metabolic process	2	1.44	glutamine family amino acid metabolic process
6	glutamine family amino acid catabolic process	2	1.44	glutamine family amino acid metabolic process, cellular amino acid catabolic process
6	cellular modified amino acid biosynthetic process	2	1.20	cellular modified amino acid metabolic process, cellular amino acid biosynthetic process
6	cellular modified amino acid catabolic process	2	1.20	cellular modified amino acid metabolic process, cellular amino acid catabolic process
6	hypusine metabolic process	2	1.20	cellular modified amino acid metabolic process
6	regulation of cellular ketone metabolic process	2	1.20	regulation of cellular metabolic process, cellular ketone metabolic process
6	positive regulation of muscle contraction	2	1.20	muscle contraction, positive regulation of multicellular organismal process, regulation of muscle contraction
6	gastrulation	2	1.20	embryonic morphogenesis
6	chronic inflammatory response	2	1.20	inflammatory response
6	nucleic acid phosphodiester bond hydrolysis	2	1.20	nucleic acid metabolic process
6	response to corticosteroid stimulus	2	1.20	response to steroid hormone stimulus
6	negative regulation of ion transmembrane transporter activity	2	1.20	negative regulation of transporter activity, regulation of ion transmembrane transporter activity
6	spermatid nucleus differentiation	2	1.20	spermatid development, cellular process involved in reproduction, nucleus organization
6	natural killer cell mediated immunity	2	1.20	lymphocyte mediated immunity, innate immune response
6	smooth muscle contraction	2	1.20	muscle contraction
6	regulation of cellular amine metabolic process	2	1.20	regulation of nitrogen compound metabolic process, cellular amine metabolic process, regulation of cellular metabolic process
6	aspartate family amino acid catabolic process	2	1.20	aspartate family amino acid metabolic process, cellular amino acid catabolic process
6	regulation of defense response to virus	2	1.20	regulation of immune effector process, regulation of defense response, regulation of response to biotic stimulus, defense response to virus, regulation of multi-organism process
6	positive regulation of cell proliferation	2	1.20	cell proliferation, positive regulation of cellular process, regulation of cell proliferation
6	S-adenosylhomocysteine metabolic process	2	1.20	cellular modified amino acid metabolic process
6	response to lipopolysaccharide	2	1.13	response to molecule of bacterial origin
6	regulation of protein catabolic process	2	0.96	regulation of protein metabolic process, regulation of catabolic process, protein catabolic process
6	steroid biosynthetic process	2	0.96	steroid metabolic process, lipid biosynthetic process
6	negative regulation of catabolic process	2	0.96	catabolic process, regulation of catabolic process, negative regulation of metabolic process
6	epithelial cell development	2	0.96	cell development, epithelial cell differentiation
6	pentose metabolic process	2	0.95	monosaccharide metabolic process
6	carbohydrate homeostasis	2	0.82	chemical homeostasis
6	DNA catabolic process	2	0.72	DNA metabolic process, cellular macromolecule catabolic process
6	mitochondrion organization	2	0.72	organelle organization
6	response to hydrogen peroxide	2	0.72	response to reactive oxygen species
6	nucleus organization	2	0.72	organelle organization
6	mitochondrial transport	2	0.72	intracellular transport
6	cellular polysaccharide biosynthetic process	2	0.72	cellular macromolecule biosynthetic process, cellular polysaccharide metabolic process, polysaccharide biosynthetic process, cellular carbohydrate biosynthetic process
6	carbohydrate transport	2	0.71	organic substance transport
6	pentose biosynthetic process	2	0.58	monosaccharide biosynthetic process, pentose metabolic process
6	epidermal cell differentiation	2	0.49	epidermis development, cell differentiation
6	regulation of muscle system process	2	0.43	regulation of system process, muscle system process
6	gland morphogenesis	2	0.43	anatomical structure morphogenesis, gland development
6	polysaccharide biosynthetic process	2	0.43	polysaccharide metabolic process, carbohydrate biosynthetic process, macromolecule biosynthetic process
6	salivary gland development	2	0.43	gland development, exocrine system development
6	female gamete generation	2	0.44	gamete generation
6	regulation of synaptic transmission	2	0.43	regulation of transmission of nerve impulse, synaptic transmission
6	positive regulation of leukocyte activation	2	0.35	leukocyte activation, positive regulation of cell activation, regulation of leukocyte activation, positive regulation of immune system process
6	regulation of cellular catabolic process	2	0.29	cellular catabolic process, regulation of cellular metabolic process, regulation of catabolic process
6	regulation of transporter activity	2	0.26	regulation of molecular function, regulation of transport
6	gland development	2	0.26	organ development
6	regulation of ion transport	2	0.26	ion transport, regulation of transport
6	positive regulation of cell activation	2	0.21	regulation of cell activation, positive regulation of cellular process, cell activation
6	regulation of neurological system process	2	0.16	regulation of system process, neurological system process
6	chordate embryonic development	1	1.20	embryo development ending in birth or egg hatching
6	heart development	1	1.09	cardiovascular system development, organ development
6	fatty acid transport	1	1.00	monocarboxylic acid transport, lipid transport
6	cardiac muscle tissue morphogenesis	1	1.00	muscle tissue morphogenesis, cardiac muscle tissue development, heart morphogenesis
6	protein localization at cell surface	1	1.00	cellular protein localization
6	mushroom body development	1	1.00	brain development, anatomical structure development
6	actin crosslink formation	1	1.00	actin filament organization
6	response to growth hormone stimulus	1	1.00	response to peptide hormone stimulus
6	UDP-glucose metabolic process	1	1.00	nucleotide-sugar metabolic process, glucose metabolic process
6	respiratory burst involved in inflammatory response	1	1.00	respiratory burst involved in defense response, production of molecular mediator involved in inflammatory response
6	placenta development	1	1.00	organ development
6	hypotonic salinity response	1	1.00	response to salt stress, hypotonic response
6	glycolipid transport	1	1.00	lipid transport
6	negative regulation of cell growth	1	1.00	negative regulation of cellular process, negative regulation of growth, cell growth, regulation of cell growth
6	C21-steroid hormone biosynthetic process	1	1.00	C21-steroid hormone metabolic process, cellular biosynthetic process, hormone biosynthetic process, steroid biosynthetic process
6	muscle filament sliding	1	1.00	muscle contraction, actin-myosin filament sliding
6	response to testosterone stimulus	1	1.00	response to steroid hormone stimulus
6	cellular response to glucose stimulus	1	1.00	response to glucose stimulus, cellular response to hexose stimulus, cellular glucose homeostasis
6	lung morphogenesis	1	1.00	lung development, organ morphogenesis
6	erythrocyte maturation	1	1.00	erythrocyte development, cell maturation
6	cytoskeleton-dependent intracellular transport	1	1.00	intracellular transport
6	methylglyoxal biosynthetic process	1	1.00	aldehyde biosynthetic process, methylglyoxal metabolic process
6	cellular response to organic cyclic compound	1	1.00	response to organic cyclic compound, cellular response to organic substance
6	ruffle organization	1	1.00	cell projection organization
6	auditory receptor cell morphogenesis	1	1.00	inner ear morphogenesis, embryonic morphogenesis, auditory receptor cell development, cell morphogenesis involved in neuron differentiation
6	removal of superoxide radicals	1	1.00	cellular response to superoxide, superoxide metabolic process
6	pharyngeal pumping	1	1.00	eating behavior
6	trehalose biosynthetic process	1	1.00	glycoside biosynthetic process, disaccharide biosynthetic process, trehalose metabolic process
6	neuromuscular synaptic transmission	1	1.00	synaptic transmission
6	heart contraction	1	1.00	heart process, blood circulation
6	neural tube development	1	1.00	chordate embryonic development, nervous system development, anatomical structure development
6	cochlea morphogenesis	1	1.00	inner ear morphogenesis, embryonic morphogenesis, cochlea development
6	glutamine metabolic process	1	1.00	glutamine family amino acid metabolic process
6	5-phosphoribose 1-diphosphate biosynthetic process	1	1.00	ribose phosphate biosynthetic process, 5-phosphoribose 1-diphosphate metabolic process
6	peptidyl-proline hydroxylation to 4-hydroxy-L-proline	1	1.00	peptidyl-proline hydroxylation, 4-hydroxyproline metabolic process
6	peripheral nervous system development	1	1.00	system development, nervous system development
6	plasma membrane repair	1	1.00	plasma membrane organization, wound healing
6	endoplasmic reticulum unfolded protein response	1	1.00	cellular response to unfolded protein, ER-nucleus signaling pathway, response to endoplasmic reticulum stress
6	basement membrane assembly	1	1.00	basement membrane organization, cellular component assembly at cellular level
6	extracellular matrix organization	1	0.96	extracellular structure organization
6	morphogenesis of embryonic epithelium	1	0.72	morphogenesis of an epithelium, embryonic morphogenesis
6	regulation of response to cytokine stimulus	1	0.72	response to cytokine stimulus, regulation of response to stimulus
6	cytokine-mediated signaling pathway	1	0.72	cell surface receptor linked signaling pathway, cellular response to cytokine stimulus
6	embryonic development via the syncytial blastoderm	1	0.72	embryo development ending in birth or egg hatching
6	pyridine nucleoside catabolic process	1	0.60	pyridine-containing compound catabolic process, pyridine nucleoside metabolic process, nucleoside catabolic process
6	negative regulation of systemic arterial blood pressure	1	0.60	regulation of systemic arterial blood pressure, negative regulation of blood pressure
6	negative regulation of response to biotic stimulus	1	0.60	negative regulation of response to stimulus, response to biotic stimulus, regulation of response to biotic stimulus
6	cellular response to metal ion	1	0.60	cellular response to inorganic substance, response to metal ion
6	glial cell development	1	0.60	cell development, glial cell differentiation
6	production of molecular mediator involved in inflammatory response	1	0.60	inflammatory response, multicellular organismal process
6	water homeostasis	1	0.60	chemical homeostasis
6	cholesterol metabolic process	1	0.60	sterol metabolic process
6	lung development	1	0.60	respiratory system development, organ development, respiratory tube development
6	eggshell chorion assembly	1	0.60	chorion-containing eggshell formation, cellular process involved in reproduction in multicellular organism, developmental process involved in reproduction, cellular component assembly involved in morphogenesis
6	carbohydrate transmembrane transport	1	0.60	transmembrane transport, carbohydrate transport
6	DNA replication	1	0.60	cellular macromolecule biosynthetic process, DNA metabolic process
6	tissue homeostasis	1	0.60	anatomical structure homeostasis, multicellular organismal homeostasis
6	lymphocyte proliferation	1	0.60	lymphocyte activation, mononuclear cell proliferation
6	ameboidal cell migration	1	0.60	cell migration
6	negative regulation of myeloid cell differentiation	1	0.60	regulation of myeloid cell differentiation, negative regulation of cell differentiation, myeloid cell differentiation
6	regulation of smooth muscle cell proliferation	1	0.60	regulation of cell proliferation, smooth muscle cell proliferation
6	sterol biosynthetic process	1	0.60	sterol metabolic process, steroid biosynthetic process
6	muscle tissue morphogenesis	1	0.60	muscle organ morphogenesis, tissue morphogenesis
6	regulation of interleukin-23 production	1	0.60	regulation of cytokine production, interleukin-23 production
6	receptor recycling	1	0.60	regulation of signaling, receptor metabolic process
6	purine base metabolic process	1	0.60	purine-containing compound metabolic process, nucleobase metabolic process
6	cellular response to lipid	1	0.60	cellular response to organic substance, response to lipid
6	ribosome biogenesis	1	0.60	ribonucleoprotein complex biogenesis
6	heart morphogenesis	1	0.60	heart development, organ morphogenesis
6	regulation of exocytosis	1	0.60	regulation of vesicle-mediated transport, regulation of secretion, regulation of cellular localization, exocytosis
6	oligodendrocyte differentiation	1	0.60	central nervous system development, glial cell differentiation
6	sensory perception of light stimulus	1	0.60	sensory perception
6	positive regulation of coagulation	1	0.60	regulation of coagulation, positive regulation of multicellular organismal process, coagulation
6	cellular biogenic amine metabolic process	1	0.60	cellular amine metabolic process
6	response to estrogen stimulus	1	0.60	response to steroid hormone stimulus
6	trehalose metabolic process	1	0.60	glycoside metabolic process, disaccharide metabolic process
6	amino acid salvage	1	0.60	cellular metabolic compound salvage, cellular amino acid biosynthetic process
6	COPI-coated vesicle budding	1	0.60	membrane budding, vesicle targeting, to, from or within Golgi
6	vacuole organization	1	0.60	organelle organization
6	disaccharide biosynthetic process	1	0.60	disaccharide metabolic process, cellular carbohydrate biosynthetic process, oligosaccharide biosynthetic process
6	regulation of epithelial cell proliferation	1	0.60	regulation of cell proliferation, epithelial cell proliferation
6	response to fatty acid	1	0.60	response to lipid
6	positive regulation of systemic arterial blood pressure	1	0.60	positive regulation of blood pressure, regulation of systemic arterial blood pressure
6	olfactory bulb interneuron development	1	0.60	neuron development, olfactory bulb interneuron differentiation
6	cellular response to unfolded protein	1	0.60	response to unfolded protein, cellular response to topologically incorrect protein
6	C21-steroid hormone metabolic process	1	0.60	steroid metabolic process, cellular hormone metabolic process
6	embryonic hemopoiesis	1	0.60	hemopoiesis, embryonic organ development
6	regulation of blood coagulation	1	0.60	regulation of coagulation, regulation of wound healing, regulation of response to external stimulus, blood coagulation
6	response to cadmium ion	1	0.60	response to metal ion
6	4-hydroxyproline metabolic process	1	0.60	heterocycle metabolic process, cellular modified amino acid metabolic process, monocarboxylic acid metabolic process
6	neuron maturation	1	0.60	neuron development, cell maturation
6	renal system process involved in regulation of systemic arterial blood pressure	1	0.43	regulation of systemic arterial blood pressure, renal system process
6	pyrimidine nucleoside metabolic process	1	0.43	nucleoside metabolic process, pyrimidine-containing compound metabolic process
6	forebrain cell migration	1	0.43	cell migration, forebrain development
6	embryonic organ morphogenesis	1	0.43	embryonic organ development, embryonic morphogenesis, organ morphogenesis
6	cellular response to cytokine stimulus	1	0.43	cellular response to organic substance, response to cytokine stimulus
6	nucleobase metabolic process	1	0.36	heterocycle metabolic process, cellular aromatic compound metabolic process, nucleobase-containing small molecule metabolic process
6	cell chemotaxis	1	0.36	cell migration, cellular response to chemical stimulus, chemotaxis
6	glycerophospholipid biosynthetic process	1	0.36	glycerolipid biosynthetic process, glycerophospholipid metabolic process, phospholipid biosynthetic process
6	G-protein coupled receptor signaling pathway	1	0.36	cell surface receptor linked signaling pathway
6	endothelial cell differentiation	1	0.36	epithelial cell differentiation, endothelium development
6	purine nucleoside biosynthetic process	1	0.36	nucleoside biosynthetic process, purine-containing compound biosynthetic process, purine nucleoside metabolic process
6	negative regulation of fertilization	1	0.36	fertilization, negative regulation of reproductive process
6	positive regulation of epidermis development	1	0.36	epidermis development, positive regulation of developmental process, regulation of epidermis development
6	nucleoside catabolic process	1	0.36	nucleobase-containing compound catabolic process, heterocycle catabolic process, nucleoside metabolic process
6	regulation of myeloid cell differentiation	1	0.36	regulation of cell differentiation, myeloid cell differentiation, regulation of immune system process, regulation of multicellular organismal development
6	hindbrain development	1	0.36	brain development, anatomical structure development
6	synapse assembly	1	0.36	synapse organization, nervous system development, cellular component assembly at cellular level
6	vesicle targeting, to, from or within Golgi	1	0.36	Golgi vesicle transport, vesicle targeting
6	positive regulation of lipid metabolic process	1	0.36	regulation of lipid metabolic process, lipid metabolic process, positive regulation of metabolic process
6	regulation of organ morphogenesis	1	0.36	organ morphogenesis, regulation of anatomical structure morphogenesis, regulation of multicellular organismal development
6	mitotic metaphase/anaphase transition	1	0.36	mitosis, cell cycle process
6	disaccharide metabolic process	1	0.36	cellular carbohydrate metabolic process, oligosaccharide metabolic process
6	blood vessel development	1	0.36	vasculature development, anatomical structure development
6	ncRNA metabolic process	1	0.36	RNA metabolic process
6	striated muscle adaptation	1	0.36	muscle adaptation
6	pyridine nucleoside metabolic process	1	0.36	nucleoside metabolic process, pyridine-containing compound metabolic process
6	respiratory tube development	1	0.36	tube development, organ development
6	cardiac cell development	1	0.36	cardiac cell differentiation, cell development
6	ribonucleoside biosynthetic process	1	0.36	nucleoside biosynthetic process, ribonucleoside metabolic process
6	regulation of epidermal cell differentiation	1	0.36	regulation of epidermis development, regulation of cell differentiation, epidermal cell differentiation
6	vacuolar transport	1	0.36	intracellular transport
6	RNA processing	1	0.36	RNA metabolic process, gene expression
6	regulation of epithelial cell differentiation	1	0.36	epithelial cell differentiation, regulation of cell differentiation, regulation of multicellular organismal development
6	syncytium formation	1	0.36	anatomical structure formation involved in morphogenesis, cellular process
6	oligosaccharide biosynthetic process	1	0.36	oligosaccharide metabolic process, carbohydrate biosynthetic process
6	leukocyte migration	1	0.36	cell migration, immune system process
6	lipoprotein biosynthetic process	1	0.36	cellular macromolecule biosynthetic process, lipoprotein metabolic process
6	phosphatidylinositol metabolic process	1	0.36	glycerophospholipid metabolic process
6	pyridine-containing compound catabolic process	1	0.36	heterocycle catabolic process, cellular nitrogen compound catabolic process, pyridine-containing compound metabolic process
6	muscle organ morphogenesis	1	0.36	organ morphogenesis, muscle organ development
6	Golgi vesicle budding	1	0.36	membrane budding, Golgi vesicle transport
6	regulation of secretion	1	0.36	regulation of transport, secretion
6	regulation of wound healing	1	0.36	regulation of response to stress, wound healing
6	regulation of endocytosis	1	0.36	regulation of vesicle-mediated transport, regulation of cellular component organization, endocytosis
6	pyrimidine nucleotide metabolic process	1	0.26	nucleotide metabolic process, pyrimidine-containing compound metabolic process
6	pyrimidine-containing compound biosynthetic process	1	0.26	heterocycle biosynthetic process, cellular nitrogen compound biosynthetic process, pyrimidine-containing compound metabolic process
6	response to interferon-gamma	1	0.22	response to cytokine stimulus, innate immune response
6	glycerolipid biosynthetic process	1	0.22	lipid biosynthetic process, glycerolipid metabolic process, cellular biosynthetic process
6	pyridine-containing compound biosynthetic process	1	0.22	heterocycle biosynthetic process, cellular nitrogen compound biosynthetic process, pyridine-containing compound metabolic process
6	regulation of lipid metabolic process	1	0.22	lipid metabolic process, regulation of primary metabolic process
6	vasculature development	1	0.22	cardiovascular system development, system development
6	regulation of epidermis development	1	0.22	epidermis development, regulation of multicellular organismal development
6	coenzyme biosynthetic process	1	0.22	coenzyme metabolic process, cofactor biosynthetic process
6	negative regulation of cell cycle process	1	0.22	negative regulation of cellular process, cell cycle process, regulation of cell cycle process
6	negative regulation of leukocyte activation	1	0.22	negative regulation of cell activation, negative regulation of immune system process, regulation of leukocyte activation, leukocyte activation
6	cellular response to carbohydrate stimulus	1	0.22	cellular response to organic substance, response to carbohydrate stimulus
6	nucleoside biosynthetic process	1	0.22	nucleobase-containing compound biosynthetic process, nucleoside metabolic process
6	response to type I interferon	1	0.22	response to cytokine stimulus, innate immune response
6	erythrocyte homeostasis	1	0.22	homeostasis of number of cells
6	response to oxygen radical	1	0.22	response to reactive oxygen species
6	cellular response to growth factor stimulus	1	0.22	cellular response to organic substance, response to growth factor stimulus
6	vesicle organization	1	0.22	organelle organization
6	organic acid transport	1	0.22	organic substance transport
6	regulation of muscle cell differentiation	1	0.22	muscle cell differentiation, regulation of cell differentiation
6	cardiac cell differentiation	1	0.22	heart development, cell differentiation
6	phospholipid biosynthetic process	1	0.22	phospholipid metabolic process, lipid biosynthetic process, cellular biosynthetic process
6	muscle cell migration	1	0.22	cell migration
6	regulation of blood pressure	1	0.16	blood circulation, regulation of biological quality
6	cellular response to molecule of bacterial origin	1	0.13	response to molecule of bacterial origin, cellular response to biotic stimulus
6	regulation of muscle organ development	1	0.13	muscle organ development, regulation of multicellular organismal development
6	glycerolipid metabolic process	1	0.13	cellular lipid metabolic process
6	methionine metabolic process	1	0.13	sulfur amino acid metabolic process, aspartate family amino acid metabolic process
6	sulfur amino acid biosynthetic process	1	0.13	sulfur amino acid metabolic process, sulfur compound biosynthetic process, cellular amino acid biosynthetic process
6	establishment of vesicle localization	1	0.13	establishment of localization in cell, vesicle localization, establishment of organelle localization
6	negative regulation of cell activation	1	0.13	regulation of cell activation, negative regulation of cellular process, cell activation
6	second-messenger-mediated signaling	1	0.08	intracellular signal transduction
7	purine ribonucleotide metabolic process	36	8.69	ribonucleotide metabolic process, purine nucleotide metabolic process
7	purine nucleoside triphosphate metabolic process	35	7.53	nucleoside triphosphate metabolic process, purine nucleotide metabolic process
7	purine ribonucleoside triphosphate catabolic process	31	18.13	purine ribonucleoside triphosphate metabolic process, purine ribonucleotide catabolic process, ribonucleoside triphosphate catabolic process, purine nucleoside triphosphate catabolic process
7	purine nucleotide catabolic process	31	6.61	purine-containing compound catabolic process, purine nucleotide metabolic process, nucleotide catabolic process
7	nucleoside triphosphate catabolic process	31	6.53	nucleoside triphosphate metabolic process, nucleotide catabolic process
7	glucose metabolic process	29	21.94	hexose metabolic process
7	generation of neurons	27	9.78	neurogenesis
7	regulation of apoptosis	26	14.52	apoptosis, regulation of programmed cell death
7	neuron differentiation	26	11.46	cell differentiation, generation of neurons
7	cellular protein complex assembly	25	10.95	cellular macromolecular complex assembly, protein complex assembly
7	regulation of cellular macromolecule biosynthetic process	23	8.28	regulation of macromolecule biosynthetic process, regulation of cellular biosynthetic process, cellular macromolecule biosynthetic process
7	regulation of transcription, DNA-dependent	20	10.56	transcription, DNA-dependent, regulation of cellular macromolecule biosynthetic process, regulation of gene expression, regulation of RNA biosynthetic process
7	regulation of RNA biosynthetic process	20	6.34	RNA biosynthetic process, regulation of RNA metabolic process, regulation of cellular biosynthetic process
7	regulation of RNA metabolic process	20	4.84	regulation of nucleobase-containing compound metabolic process, regulation of macromolecule metabolic process, RNA metabolic process
7	proteolysis involved in cellular protein catabolic process	17	8.23	cellular protein catabolic process, proteolysis
7	positive regulation of programmed cell death	16	5.90	programmed cell death, regulation of programmed cell death, positive regulation of cell death
7	cell morphogenesis involved in neuron differentiation	15	9.17	neuron development, cell morphogenesis involved in differentiation
7	neuron projection morphogenesis	15	7.37	cell projection morphogenesis, neuron projection development
7	negative regulation of programmed cell death	13	5.62	regulation of programmed cell death, programmed cell death, negative regulation of cell death
7	regulation of protein modification process	12	3.56	regulation of cellular protein metabolic process, protein modification process
7	negative regulation of protein metabolic process	12	2.29	protein metabolic process, regulation of protein metabolic process, negative regulation of macromolecule metabolic process
7	peptidyl-amino acid modification	11	3.38	protein modification process
7	negative regulation of cellular protein metabolic process	11	2.58	regulation of cellular protein metabolic process, cellular protein metabolic process, negative regulation of cellular metabolic process, negative regulation of protein metabolic process
7	transmembrane receptor protein tyrosine kinase signaling pathway	10	6.62	enzyme linked receptor protein signaling pathway
7	positive regulation of cellular protein metabolic process	10	3.42	regulation of cellular protein metabolic process, cellular protein metabolic process, positive regulation of protein metabolic process, positive regulation of cellular metabolic process
7	positive regulation of protein metabolic process	10	2.05	positive regulation of macromolecule metabolic process, regulation of protein metabolic process, protein metabolic process
7	regulation of phosphate metabolic process	10	1.07	phosphate-containing compound metabolic process, regulation of phosphorus metabolic process
7	positive regulation of cellular biosynthetic process	9	5.26	cellular biosynthetic process, regulation of cellular biosynthetic process, positive regulation of cellular metabolic process, positive regulation of biosynthetic process
7	'de novo' protein folding	9	4.44	protein folding
7	striated muscle cell development	9	3.59	striated muscle cell differentiation, muscle cell development
7	protein modification by small protein conjugation or removal	9	2.79	protein modification process
7	I-kappaB kinase/NF-kappaB cascade	8	6.72	intracellular protein kinase cascade
7	myofibril assembly	8	5.16	cellular component assembly involved in morphogenesis, actomyosin structure organization, striated muscle cell development
7	positive regulation of intracellular protein kinase cascade	8	4.80	regulation of intracellular protein kinase cascade, intracellular protein kinase cascade, positive regulation of signal transduction
7	metal ion transport	8	4.44	cation transport
7	negative regulation of gene expression	8	4.32	gene expression, regulation of gene expression, negative regulation of macromolecule metabolic process
7	negative regulation of RNA metabolic process	8	4.32	regulation of RNA metabolic process, RNA metabolic process, negative regulation of nucleobase-containing compound metabolic process, negative regulation of macromolecule metabolic process
7	regulation of intracellular protein kinase cascade	8	3.60	intracellular protein kinase cascade, regulation of signal transduction
7	posttranscriptional regulation of gene expression	8	3.02	regulation of gene expression
7	negative regulation of cellular biosynthetic process	8	2.59	cellular biosynthetic process, regulation of cellular biosynthetic process, negative regulation of cellular metabolic process, negative regulation of biosynthetic process
7	negative regulation of nucleobase-containing compound metabolic process	8	2.59	negative regulation of nitrogen compound metabolic process, negative regulation of cellular metabolic process, regulation of nucleobase-containing compound metabolic process, nucleobase-containing compound metabolic process
7	negative regulation of macromolecule biosynthetic process	8	2.59	regulation of macromolecule biosynthetic process, macromolecule biosynthetic process, negative regulation of macromolecule metabolic process, negative regulation of biosynthetic process
7	regulation of cytoskeleton organization	8	2.25	regulation of organelle organization, cytoskeleton organization
7	stress-activated protein kinase signaling cascade	7	7.40	cellular response to stress, intracellular protein kinase cascade
7	translational elongation	7	6.92	cellular macromolecule biosynthetic process, translation
7	regulation of actin polymerization or depolymerization	7	1.86	actin polymerization or depolymerization, regulation of actin filament length
7	positive regulation of transferase activity	7	1.16	positive regulation of catalytic activity, regulation of transferase activity
7	regulation of kinase activity	7	1.16	regulation of transferase activity, regulation of phosphorylation
7	protein phosphorylation	7	1.17	phosphorylation, protein modification process
7	regulation of protein complex assembly	7	1.11	protein complex assembly, regulation of cellular component organization, regulation of cellular component biogenesis
7	regulation of cell cycle arrest	7	0.60	cell cycle arrest, regulation of cell cycle process
7	MAPKKK cascade	6	7.92	intracellular protein kinase cascade
7	regulation of ubiquitin-protein ligase activity involved in mitotic cell cycle	6	7.20	mitotic cell cycle, regulation of ubiquitin-protein ligase activity, cell cycle process
7	M/G1 transition of mitotic cell cycle	6	6.00	interphase of mitotic cell cycle, cell cycle process
7	G2/M transition of mitotic cell cycle	6	6.00	interphase of mitotic cell cycle, cell cycle process
7	S phase of mitotic cell cycle	6	6.00	S phase, interphase of mitotic cell cycle
7	regulation of neurogenesis	6	4.35	neurogenesis, generation of neurons, regulation of cell development, regulation of nervous system development
7	regulation of ubiquitin-protein ligase activity	6	4.32	regulation of protein ubiquitination, regulation of ligase activity
7	skeletal muscle tissue development	6	4.03	skeletal muscle organ development, striated muscle tissue development
7	mitosis	6	4.02	cell cycle phase, M phase of mitotic cell cycle, nuclear division
7	DNA damage response, signal transduction by p53 class mediator	6	3.60	signal transduction by p53 class mediator, signal transduction in response to DNA damage
7	positive regulation of cell cycle arrest	6	3.60	cell cycle arrest, regulation of cell cycle arrest, positive regulation of cell cycle process
7	skeletal muscle organ development	6	2.42	muscle organ development
7	regulation of sequence-specific DNA binding transcription factor activity	6	2.40	regulation of transcription, DNA-dependent, regulation of molecular function
7	nuclear division	6	2.41	organelle fission
7	positive regulation of ligase activity	6	2.16	positive regulation of catalytic activity, regulation of ligase activity
7	signal transduction involved in DNA damage checkpoint	6	2.16	DNA damage checkpoint, signal transduction involved in DNA integrity checkpoint, signal transduction in response to DNA damage
7	negative regulation of ligase activity	6	2.16	regulation of ligase activity, negative regulation of catalytic activity
7	regulation of protein complex disassembly	6	1.50	regulation of cellular component organization, protein complex disassembly
7	purine nucleotide biosynthetic process	6	1.49	nucleotide biosynthetic process, purine-containing compound biosynthetic process, purine nucleotide metabolic process
7	protein import	6	1.32	protein transport
7	cellular protein complex disassembly	6	0.71	protein complex disassembly, cellular macromolecular complex disassembly
7	regulation of interphase of mitotic cell cycle	6	0.47	interphase of mitotic cell cycle, regulation of mitotic cell cycle, regulation of cell cycle process
7	activation of innate immune response	5	6.39	positive regulation of innate immune response, activation of immune response
7	regulation of cell shape	5	5.00	regulation of cell morphogenesis, regulation of biological quality
7	receptor-mediated endocytosis	5	3.96	endocytosis
7	positive regulation of innate immune response	5	3.83	positive regulation of immune response, regulation of innate immune response, innate immune response, positive regulation of defense response
7	monovalent inorganic cation transport	5	3.82	cation transport
7	regulation of cell migration	5	3.56	regulation of cell motility, cell migration
7	positive regulation of macromolecule biosynthetic process	5	3.24	regulation of macromolecule biosynthetic process, macromolecule biosynthetic process, positive regulation of macromolecule metabolic process, positive regulation of biosynthetic process
7	transcription from RNA polymerase II promoter	5	3.00	transcription, DNA-dependent
7	cation homeostasis	5	1.51	ion homeostasis
7	ribonucleotide biosynthetic process	5	1.51	nucleotide biosynthetic process, ribonucleotide metabolic process
7	nicotinamide nucleotide metabolic process	5	1.35	pyridine nucleotide metabolic process
7	nucleocytoplasmic transport	5	1.36	nuclear transport
7	regulation of peptidase activity	5	1.11	regulation of hydrolase activity
7	hemopoiesis	5	0.77	hemopoietic or lymphoid organ development
7	phosphatidylinositol-mediated signaling	4	4.00	inositol lipid-mediated signaling
7	negative regulation of type I interferon production	4	4.00	type I interferon production, regulation of type I interferon production, negative regulation of cytokine production
7	neuron migration	4	4.00	cell migration, generation of neurons
7	sarcomere organization	4	4.00	actomyosin structure organization, myofibril assembly
7	phagocytosis, engulfment	4	3.60	phagocytosis, membrane invagination
7	regulation of small GTPase mediated signal transduction	4	3.22	regulation of signal transduction, small GTPase mediated signal transduction
7	positive regulation of cytoskeleton organization	4	2.88	positive regulation of organelle organization, regulation of cytoskeleton organization, cytoskeleton organization
7	positive regulation of cytokinesis	4	2.80	cytokinesis, regulation of cytokinesis, positive regulation of cell division
7	regulation of cell morphogenesis involved in differentiation	4	2.76	regulation of cell morphogenesis, cell morphogenesis involved in differentiation, regulation of cell development
7	Ras protein signal transduction	4	2.62	small GTPase mediated signal transduction
7	chaperone-mediated protein folding	4	2.40	protein folding
7	regulation of protein stability	4	2.40	posttranscriptional regulation of gene expression, regulation of biological quality
7	phagocytosis	4	2.16	endocytosis
7	immune response-activating cell surface receptor signaling pathway	4	1.44	immune response-regulating cell surface receptor signaling pathway, immune response-activating signal transduction
7	negative regulation of protein complex disassembly	4	1.30	protein complex disassembly, regulation of protein complex disassembly, negative regulation of cellular component organization
7	negative regulation of cytoskeleton organization	4	1.30	negative regulation of organelle organization, regulation of cytoskeleton organization, cytoskeleton organization
7	positive regulation of transmembrane transport	4	1.01	positive regulation of transport, positive regulation of cellular process, transmembrane transport, regulation of transmembrane transport
7	immune response-regulating cell surface receptor signaling pathway	4	0.86	cell surface receptor linked signaling pathway, immune response-regulating signaling pathway
7	negative regulation of protein complex assembly	4	0.78	regulation of protein complex assembly, protein complex assembly, negative regulation of cellular component organization
7	actin filament depolymerization	4	0.78	actin polymerization or depolymerization, protein depolymerization
7	positive regulation of intracellular transport	4	0.60	intracellular transport, positive regulation of transport, regulation of intracellular transport
7	regulation of nucleocytoplasmic transport	4	0.60	nucleocytoplasmic transport, regulation of intracellular transport
7	regulation of intracellular protein transport	4	0.60	regulation of protein transport, regulation of intracellular transport, intracellular protein transport
7	positive regulation of protein transport	4	0.60	positive regulation of transport, regulation of protein transport, protein transport
7	protein localization to nucleus	4	0.60	protein localization to organelle
7	peptide cross-linking	3	3.00	protein modification process
7	platelet degranulation	3	3.00	exocytosis
7	positive regulation of cell cycle cytokinesis	3	3.00	positive regulation of cell cycle process, positive regulation of cytokinesis, cell cycle cytokinesis, regulation of cell cycle cytokinesis
7	post-Golgi vesicle-mediated transport	3	3.00	Golgi vesicle transport
7	skeletal muscle tissue regeneration	3	3.00	tissue regeneration
7	negative regulation of steroid hormone receptor signaling pathway	3	3.00	regulation of steroid hormone receptor signaling pathway, steroid hormone receptor signaling pathway, negative regulation of signal transduction
7	androgen receptor signaling pathway	3	3.00	steroid hormone receptor signaling pathway
7	spindle assembly involved in mitosis	3	3.00	spindle assembly, mitosis, mitotic spindle organization
7	cytoplasmic sequestering of protein	3	3.00	maintenance of protein location in cell, negative regulation of protein transport
7	regulation of proteolysis	3	2.36	regulation of protein metabolic process, proteolysis
7	protein oligomerization	3	2.20	protein complex assembly
7	galactose metabolic process	3	2.20	hexose metabolic process
7	regulation of steroid hormone receptor signaling pathway	3	1.80	steroid hormone receptor signaling pathway, regulation of signal transduction
7	vasoconstriction	3	1.80	regulation of blood vessel size
7	stress fiber assembly	3	1.80	actin filament bundle assembly
7	positive regulation of actin filament bundle assembly	3	1.80	positive regulation of cytoskeleton organization, regulation of actin filament bundle assembly, actin filament bundle assembly
7	regulation of cell cycle cytokinesis	3	1.80	cell cycle cytokinesis, regulation of cytokinesis, regulation of cell cycle process
7	negative regulation of protein transport	3	1.80	regulation of protein transport, negative regulation of transport, protein transport
7	cellular metal ion homeostasis	3	1.80	metal ion homeostasis, cellular cation homeostasis
7	response to hexose stimulus	3	1.56	response to monosaccharide stimulus
7	positive regulation of cell motility	3	1.56	regulation of cell motility, positive regulation of cellular component movement, cell motility, positive regulation of locomotion
7	spermatid differentiation	3	1.51	developmental process involved in reproduction, spermatogenesis, cellular process involved in reproduction, cell differentiation
7	wing disc morphogenesis	3	1.42	imaginal disc morphogenesis, wing disc development
7	regulation of cell projection assembly	3	1.32	cell projection assembly, regulation of cellular component biogenesis, regulation of cell projection organization
7	nucleoside triphosphate biosynthetic process	3	1.08	nucleotide biosynthetic process, nucleoside triphosphate metabolic process
7	protein nitrosylation	3	1.08	protein modification process
7	protein dephosphorylation	3	1.08	dephosphorylation, protein modification process
7	negative regulation of cell development	3	1.08	negative regulation of cell differentiation, cell development, regulation of cell development
7	positive regulation of protein complex assembly	3	1.08	protein complex assembly, regulation of protein complex assembly, positive regulation of cellular component organization
7	regulation of actin filament bundle assembly	3	1.08	regulation of actin cytoskeleton organization, regulation of cellular component biogenesis, actin filament bundle assembly
7	positive regulation of cell development	3	1.08	cell development, positive regulation of cell differentiation, regulation of cell development
7	regulation of T cell activation	3	0.94	regulation of lymphocyte activation, T cell activation
7	spermatogenesis	3	0.91	male gamete generation
7	negative regulation of hydrolase activity	3	0.85	regulation of hydrolase activity, negative regulation of catalytic activity
7	positive regulation of hydrolase activity	3	0.86	positive regulation of catalytic activity, regulation of hydrolase activity
7	wing disc development	3	0.85	imaginal disc development
7	negative regulation of phosphorus metabolic process	3	0.65	regulation of phosphorus metabolic process, negative regulation of cellular metabolic process, phosphorus metabolic process
7	leukocyte differentiation	3	0.48	cell differentiation, hemopoiesis
7	nucleoside monophosphate biosynthetic process	3	0.37	nucleotide biosynthetic process, nucleoside monophosphate metabolic process
7	regulation of nucleotide metabolic process	3	0.24	nucleotide metabolic process, regulation of nucleobase-containing compound metabolic process
7	glutamate catabolic process	2	2.40	glutamate metabolic process, glutamine family amino acid catabolic process
7	positive regulation of smooth muscle contraction	2	2.00	smooth muscle contraction, regulation of smooth muscle contraction, positive regulation of muscle contraction
7	S-adenosylhomocysteine catabolic process	2	2.00	S-adenosylhomocysteine metabolic process, cellular modified amino acid catabolic process
7	striated muscle myosin thick filament assembly	2	2.00	cellular component assembly involved in morphogenesis, myofibril assembly, myosin filament assembly
7	glutamate catabolic process to aspartate	2	2.00	glutamate catabolic process, aspartate metabolic process
7	peptidyl-lysine modification to hypusine	2	2.00	hypusine metabolic process, peptidyl-lysine modification, cellular modified amino acid biosynthetic process
7	chaeta morphogenesis	2	2.00	organ morphogenesis, chaeta development
7	regulation of defense response to virus by virus	2	2.00	regulation of defense response to virus
7	protein refolding	2	2.00	protein folding
7	translational frameshifting	2	2.00	translational elongation
7	translational initiation	2	2.00	translation, cellular process
7	regulation of hydrogen peroxide metabolic process	2	2.00	hydrogen peroxide metabolic process, regulation of reactive oxygen species metabolic process
7	response to glucocorticoid stimulus	2	2.00	response to corticosteroid stimulus
7	aspartate catabolic process	2	2.00	aspartate family amino acid catabolic process, aspartate metabolic process
7	aspartate biosynthetic process	2	2.00	aspartate family amino acid biosynthetic process, aspartate metabolic process
7	dicarboxylic acid metabolic process	2	1.92	carboxylic acid metabolic process
7	negative regulation of protein catabolic process	2	1.60	regulation of protein catabolic process, negative regulation of catabolic process, protein catabolic process, negative regulation of protein metabolic process
7	vasodilation	2	1.60	regulation of blood vessel size
7	epithelial cell morphogenesis	2	1.60	cell morphogenesis involved in differentiation, epithelial cell development
7	glucose homeostasis	2	1.36	carbohydrate homeostasis
7	inner ear development	2	1.32	ear development, anatomical structure development
7	eggshell formation	2	1.22	oogenesis, anatomical structure formation involved in morphogenesis, developmental process involved in reproduction
7	photoreceptor cell development	2	1.20	neuron development, photoreceptor cell differentiation
7	cellular response to hydrogen peroxide	2	1.20	response to hydrogen peroxide, cellular response to reactive oxygen species
7	positive regulation of protein complex disassembly	2	1.20	protein complex disassembly, regulation of protein complex disassembly, positive regulation of cellular component organization
7	cellular divalent inorganic cation homeostasis	2	1.20	cellular cation homeostasis, divalent inorganic cation homeostasis
7	regulation of monooxygenase activity	2	1.20	regulation of oxidoreductase activity
7	chaeta development	2	1.20	sensory organ development
7	negative regulation of intracellular protein kinase cascade	2	1.20	regulation of intracellular protein kinase cascade, intracellular protein kinase cascade, negative regulation of signal transduction
7	protein targeting to mitochondrion	2	1.20	protein targeting, protein import, establishment of protein localization in mitochondrion, mitochondrion organization, mitochondrial transport
7	apoptotic nuclear change	2	1.20	cellular component disassembly involved in apoptosis
7	monosaccharide transport	2	0.94	carbohydrate transport
7	purine nucleoside monophosphate metabolic process	2	0.94	purine nucleotide metabolic process, nucleoside monophosphate metabolic process
7	ear development	2	0.79	sensory organ development
7	negative regulation of ion transport	2	0.72	ion transport, regulation of ion transport, negative regulation of transport
7	salivary gland morphogenesis	2	0.72	gland morphogenesis, salivary gland development
7	regulation of muscle contraction	2	0.72	muscle contraction, regulation of muscle system process
7	regulation of synaptic plasticity	2	0.72	regulation of synaptic transmission, regulation of biological quality
7	oogenesis	2	0.73	female gamete generation
7	lamellipodium assembly	2	0.72	cell projection assembly
7	D-ribose metabolic process	2	0.58	heterocycle metabolic process, pentose metabolic process
7	regulation of lymphocyte differentiation	2	0.58	lymphocyte differentiation, regulation of cell differentiation, regulation of lymphocyte activation, regulation of multicellular organismal development
7	positive regulation of lymphocyte activation	2	0.58	regulation of lymphocyte activation, lymphocyte activation, positive regulation of leukocyte activation
7	positive regulation of nucleobase-containing compound metabolic process	2	0.49	positive regulation of nitrogen compound metabolic process, nucleobase-containing compound metabolic process, regulation of nucleobase-containing compound metabolic process, positive regulation of cellular metabolic process
7	lymphocyte differentiation	2	0.43	lymphocyte activation, leukocyte differentiation
7	regulation of ion transmembrane transport	2	0.43	ion transmembrane transport, regulation of ion transport, regulation of transmembrane transport
7	regulation of metal ion transport	2	0.43	regulation of ion transport, metal ion transport
7	protein localization in mitochondrion	2	0.43	protein localization to organelle
7	regulation of transmembrane transporter activity	2	0.43	regulation of transporter activity, regulation of transmembrane transport
7	myeloid cell differentiation	2	0.43	cell differentiation, hemopoiesis
7	establishment of protein localization to organelle	2	0.43	establishment of protein localization, protein localization to organelle
7	cAMP metabolic process	2	0.41	cyclic nucleotide metabolic process, purine nucleotide metabolic process
7	regulation of nucleotide biosynthetic process	2	0.26	regulation of nucleotide metabolic process, nucleotide biosynthetic process, regulation of cellular biosynthetic process
7	divalent inorganic cation transport	2	0.16	cation transport
7	inner ear morphogenesis	1	1.20	embryonic morphogenesis, inner ear development, ear morphogenesis
7	dorsal closure	1	1.20	embryonic development via the syncytial blastoderm, morphogenesis of embryonic epithelium
7	regulation of cytokine-mediated signaling pathway	1	1.20	regulation of response to cytokine stimulus, cytokine-mediated signaling pathway, regulation of signal transduction
7	protein localization in plasma membrane	1	1.00	plasma membrane organization, protein localization in membrane
7	cardiac myofibril assembly	1	1.00	myofibril assembly, cardiac muscle cell development
7	positive regulation of smooth muscle cell proliferation	1	1.00	regulation of smooth muscle cell proliferation, positive regulation of cell proliferation, smooth muscle cell proliferation
7	negative regulation of interleukin-23 production	1	1.00	interleukin-23 production, negative regulation of cytokine production, regulation of interleukin-23 production
7	cellular response to cadmium ion	1	1.00	cellular response to metal ion, response to cadmium ion
7	cilium morphogenesis	1	1.00	cell projection morphogenesis
7	gastrulation with mouth forming first	1	1.00	gastrulation
7	hemocyte migration	1	1.00	cell migration, embryonic hemopoiesis
7	positive regulation of epithelial cell proliferation	1	1.00	epithelial cell proliferation, positive regulation of cell proliferation, regulation of epithelial cell proliferation
7	thymus development	1	1.00	hemopoietic or lymphoid organ development
7	T cell proliferation	1	1.00	lymphocyte proliferation, T cell activation
7	positive regulation of blood coagulation	1	1.00	regulation of blood coagulation, blood coagulation, positive regulation of coagulation
7	oligodendrocyte development	1	1.00	glial cell development, oligodendrocyte differentiation
7	substrate adhesion-dependent cell spreading	1	1.00	cell morphogenesis involved in differentiation, cell-substrate adhesion
7	polyamine metabolic process	1	1.00	cellular biogenic amine metabolic process
7	response to estradiol stimulus	1	1.00	response to estrogen stimulus
7	cell migration involved in gastrulation	1	1.00	gastrulation, ameboidal cell migration
7	collagen fibril organization	1	1.00	extracellular matrix organization
7	nucleoside diphosphate phosphorylation	1	1.00	nucleotide phosphorylation, nucleotide biosynthetic process, nucleoside diphosphate metabolic process
7	lysosome organization	1	1.00	vacuole organization
7	in utero embryonic development	1	1.00	chordate embryonic development
7	early endosome to late endosome transport	1	1.00	endosome transport
7	positive regulation of exocytosis	1	1.00	exocytosis, regulation of exocytosis, positive regulation of secretion, positive regulation of cellular process
7	retrograde vesicle-mediated transport, Golgi to ER	1	1.00	Golgi vesicle transport
7	visual perception	1	1.00	sensory perception of light stimulus
7	cellular copper ion homeostasis	1	1.00	copper ion homeostasis, cellular cation homeostasis
7	negative regulation of reactive oxygen species metabolic process	1	1.00	reactive oxygen species metabolic process, negative regulation of cellular metabolic process, regulation of reactive oxygen species metabolic process
7	hexose transmembrane transport	1	1.00	carbohydrate transmembrane transport, hexose transport
7	endosome to lysosome transport	1	1.00	endosome transport, lysosomal transport
7	regulation of receptor recycling	1	1.00	regulation of cellular metabolic process, receptor recycling, regulation of macromolecule metabolic process, regulation of signaling
7	plasma membrane to endosome transport	1	1.00	intracellular protein transport
7	cellular response to fatty acid	1	1.00	response to fatty acid, cellular response to lipid
7	receptor clustering	1	1.00	protein localization in membrane
7	negative regulation of myeloid leukocyte differentiation	1	1.00	negative regulation of myeloid cell differentiation, regulation of myeloid leukocyte differentiation, myeloid leukocyte differentiation
7	cholesterol biosynthetic process	1	1.00	sterol biosynthetic process, cholesterol metabolic process
7	bone resorption	1	1.00	tissue homeostasis, bone remodeling
7	L-methionine salvage from methylthioadenosine	1	1.00	amino acid salvage, L-methionine salvage
7	pentose-phosphate shunt, oxidative branch	1	1.00	pentose-phosphate shunt, pentose metabolic process
7	cardiac muscle tissue development	1	0.82	heart development, striated muscle tissue development
7	telencephalon cell migration	1	0.72	forebrain cell migration, telencephalon development
7	ear morphogenesis	1	0.72	ear development, embryonic organ morphogenesis
7	non-canonical Wnt receptor signaling pathway	1	0.60	Wnt receptor signaling pathway
7	regulation of GTPase activity	1	0.60	regulation of GTP catabolic process, regulation of hydrolase activity
7	imaginal disc-derived wing hair organization	1	0.60	imaginal disc-derived wing morphogenesis, non-sensory hair organization
7	prevention of polyspermy	1	0.60	negative regulation of fertilization, egg activation
7	positive regulation of epidermal cell differentiation	1	0.60	positive regulation of epidermis development, positive regulation of cell differentiation, epidermal cell differentiation, regulation of epidermal cell differentiation
7	keratinocyte differentiation	1	0.60	epithelial cell differentiation, epidermal cell differentiation
7	tangential migration from the subventricular zone to the olfactory bulb	1	0.60	telencephalon cell migration, olfactory bulb development
7	syncytium formation by plasma membrane fusion	1	0.60	syncytium formation
7	negative regulation of endocytosis	1	0.60	endocytosis, negative regulation of cellular process, negative regulation of cellular component organization, negative regulation of transport, regulation of endocytosis
7	regulation of cellular response to growth factor stimulus	1	0.60	cellular response to growth factor stimulus, regulation of cellular process, regulation of response to stimulus
7	interferon-gamma-mediated signaling pathway	1	0.60	cellular response to interferon-gamma, cytokine-mediated signaling pathway
7	endothelial cell development	1	0.60	epithelial cell development, endothelial cell differentiation
7	skeletal muscle adaptation	1	0.60	striated muscle adaptation
7	negative regulation of cellular catabolic process	1	0.60	negative regulation of catabolic process, negative regulation of cellular metabolic process, cellular catabolic process, regulation of cellular catabolic process
7	leukocyte chemotaxis	1	0.60	cell chemotaxis, leukocyte migration
7	regulation of keratinocyte differentiation	1	0.60	keratinocyte differentiation, regulation of epidermal cell differentiation, regulation of epithelial cell differentiation
7	cerebral cortex cell migration	1	0.60	telencephalon cell migration, cerebral cortex development
7	type I interferon-mediated signaling pathway	1	0.60	cellular response to type I interferon, cytokine-mediated signaling pathway
7	cardiac muscle cell development	1	0.60	cardiac cell development, cardiac muscle cell differentiation, muscle cell development
7	cortical cytoskeleton organization	1	0.60	cytoskeleton organization
7	regulation of synapse assembly	1	0.60	regulation of cellular component biogenesis, synapse assembly, regulation of nervous system development, regulation of synapse organization
7	regulation of response to interferon-gamma	1	0.60	regulation of response to cytokine stimulus, regulation of innate immune response, response to interferon-gamma
7	lymphocyte costimulation	1	0.60	immune system process, positive regulation of lymphocyte activation
7	protein lipidation	1	0.60	lipoprotein biosynthetic process, protein modification process
7	GPI anchor metabolic process	1	0.60	phosphatidylinositol metabolic process
7	filopodium assembly	1	0.60	microspike assembly
7	erythrocyte development	1	0.60	cell development, erythrocyte differentiation
7	positive regulation of DNA metabolic process	1	0.60	DNA metabolic process, positive regulation of nucleobase-containing compound metabolic process, positive regulation of macromolecule metabolic process, regulation of DNA metabolic process
7	calcium ion-dependent exocytosis	1	0.60	exocytosis
7	lysosomal transport	1	0.60	vacuolar transport
7	positive regulation of secretion	1	0.60	secretion, positive regulation of transport, regulation of secretion
7	regulation of establishment of planar polarity	1	0.60	establishment of planar polarity, regulation of organ morphogenesis
7	positive regulation of epithelial cell differentiation	1	0.60	epithelial cell differentiation, positive regulation of cell differentiation, regulation of epithelial cell differentiation
7	dopamine receptor signaling pathway	1	0.60	G-protein coupled receptor signaling pathway
7	regulation of myeloid leukocyte differentiation	1	0.60	regulation of myeloid cell differentiation, myeloid leukocyte differentiation
7	transmembrane receptor protein serine/threonine kinase signaling pathway	1	0.60	enzyme linked receptor protein signaling pathway
7	canonical Wnt receptor signaling pathway	1	0.60	Wnt receptor signaling pathway
7	sodium ion transmembrane transport	1	0.60	ion transmembrane transport, sodium ion transport
7	basement membrane organization	1	0.60	extracellular matrix organization
7	positive regulation of lipid kinase activity	1	0.60	positive regulation of lipid metabolic process, positive regulation of kinase activity, regulation of lipid kinase activity
7	pyrimidine nucleotide biosynthetic process	1	0.43	nucleotide biosynthetic process, pyrimidine nucleotide metabolic process, pyrimidine-containing compound biosynthetic process
7	pyrimidine nucleoside triphosphate metabolic process	1	0.43	nucleoside triphosphate metabolic process, pyrimidine nucleotide metabolic process
7	pyrimidine ribonucleotide metabolic process	1	0.43	ribonucleotide metabolic process, pyrimidine nucleotide metabolic process
7	positive regulation of blood pressure	1	0.36	regulation of blood pressure
7	regulation of lipid kinase activity	1	0.36	regulation of lipid metabolic process, regulation of kinase activity
7	cellular response to interferon-gamma	1	0.36	cellular response to cytokine stimulus, response to interferon-gamma
7	smooth muscle cell migration	1	0.36	muscle cell migration
7	response to superoxide	1	0.36	response to oxygen radical
7	establishment of planar polarity	1	0.36	establishment of tissue polarity, morphogenesis of a polarized epithelium
7	erythrocyte differentiation	1	0.36	myeloid cell differentiation, erythrocyte homeostasis
7	cellular response to type I interferon	1	0.36	response to type I interferon, cellular response to cytokine stimulus
7	cellular response to monosaccharide stimulus	1	0.36	cellular response to carbohydrate stimulus, response to monosaccharide stimulus
7	lipopolysaccharide-mediated signaling pathway	1	0.36	cell surface receptor linked signaling pathway, cellular response to lipopolysaccharide
7	regulation of striated muscle cell differentiation	1	0.36	regulation of muscle cell differentiation, striated muscle cell differentiation
7	positive regulation of small GTPase mediated signal transduction	1	0.36	regulation of small GTPase mediated signal transduction, small GTPase mediated signal transduction, positive regulation of signal transduction
7	negative regulation of blood pressure	1	0.36	regulation of blood pressure
7	vesicle coating	1	0.36	vesicle organization, membrane budding
7	microspike assembly	1	0.36	cell projection assembly
7	substrate-independent telencephalic tangential migration	1	0.36	telencephalon cell migration
7	glial cell differentiation	1	0.36	gliogenesis, cell differentiation
7	monocarboxylic acid metabolic process	1	0.36	carboxylic acid metabolic process
7	carboxylic acid transport	1	0.36	organic acid transport
7	cellular response to oxygen radical	1	0.36	cellular response to reactive oxygen species, response to oxygen radical
7	pyridine nucleotide biosynthetic process	1	0.36	nucleotide biosynthetic process, pyridine nucleotide metabolic process, coenzyme biosynthetic process, pyridine-containing compound biosynthetic process
7	regulation of DNA metabolic process	1	0.36	regulation of nucleobase-containing compound metabolic process, regulation of macromolecule metabolic process, DNA metabolic process
7	negative regulation of lymphocyte activation	1	0.36	regulation of lymphocyte activation, lymphocyte activation, negative regulation of leukocyte activation
7	cellular response to vascular endothelial growth factor stimulus	1	0.36	cellular response to growth factor stimulus
7	non-sensory hair organization	1	0.36	hair cell differentiation, cell projection organization
7	protein glutathionylation	1	0.36	protein modification process
7	myeloid leukocyte differentiation	1	0.36	myeloid cell differentiation, leukocyte differentiation
7	regulation of systemic arterial blood pressure	1	0.26	regulation of blood pressure
7	regulation of striated muscle tissue development	1	0.22	striated muscle tissue development, regulation of muscle organ development
7	inner ear receptor cell differentiation	1	0.22	inner ear development, mechanoreceptor differentiation
7	morphogenesis of a polarized epithelium	1	0.22	morphogenesis of an epithelium
7	nucleoside diphosphate biosynthetic process	1	0.22	nucleotide biosynthetic process, nucleoside diphosphate metabolic process
7	ovarian follicle cell development	1	0.22	oogenesis, cell development, developmental process involved in reproduction, cellular process involved in reproduction
7	hair cell differentiation	1	0.22	epidermal cell differentiation
7	negative regulation of lyase activity	1	0.22	regulation of lyase activity, negative regulation of catalytic activity
7	methionine biosynthetic process	1	0.22	sulfur amino acid biosynthetic process, methionine metabolic process, aspartate family amino acid biosynthetic process
7	purine nucleoside diphosphate metabolic process	1	0.22	purine nucleotide metabolic process, nucleoside diphosphate metabolic process
7	regulation of mitosis	1	0.22	regulation of nuclear division, regulation of mitotic cell cycle, mitosis, regulation of cell cycle process
7	gliogenesis	1	0.22	neurogenesis
7	regulation of adenylate cyclase activity	1	0.22	regulation of cyclase activity, regulation of lyase activity, regulation of cAMP biosynthetic process
7	negative regulation of cyclase activity	1	0.22	regulation of cyclase activity, negative regulation of catalytic activity
7	G-protein signaling, coupled to cyclic nucleotide second messenger	1	0.22	cyclic-nucleotide-mediated signaling, G-protein coupled receptor signaling pathway
7	cellular response to lipopolysaccharide	1	0.22	cellular response to molecule of bacterial origin, response to lipopolysaccharide
7	cyclic-nucleotide-mediated signaling	1	0.13	second-messenger-mediated signaling
7	regulation of nucleotide catabolic process	1	0.13	regulation of nucleotide metabolic process, nucleotide catabolic process, regulation of cellular catabolic process
8	ribonucleotide metabolic process	36	5.47	nucleotide metabolic process
8	purine ribonucleoside triphosphate metabolic process	35	12.56	ribonucleoside triphosphate metabolic process, purine nucleoside triphosphate metabolic process, purine ribonucleotide metabolic process
8	ribonucleoside triphosphate metabolic process	35	7.97	ribonucleotide metabolic process, nucleoside triphosphate metabolic process
8	nucleoside triphosphate metabolic process	35	4.78	nucleotide metabolic process
8	purine nucleoside triphosphate catabolic process	31	10.88	nucleoside triphosphate catabolic process, purine nucleotide catabolic process, purine nucleoside triphosphate metabolic process
8	GTP catabolic process	25	24.22	GTP metabolic process, purine ribonucleoside triphosphate catabolic process
8	protein polymerization	23	17.06	cellular protein complex assembly
8	glucose catabolic process	21	13.56	hexose catabolic process, glucose metabolic process
8	positive regulation of apoptosis	16	9.84	regulation of apoptosis, apoptosis, positive regulation of programmed cell death
8	axonogenesis	15	11.28	cell morphogenesis involved in neuron differentiation, neuron projection morphogenesis
8	induction of programmed cell death	14	5.04	positive regulation of programmed cell death
8	gluconeogenesis	13	13.00	hexose biosynthetic process, glucose metabolic process
8	negative regulation of apoptosis	13	9.36	negative regulation of programmed cell death, regulation of apoptosis, apoptosis
8	modification-dependent protein catabolic process	12	4.43	modification-dependent macromolecule catabolic process, proteolysis involved in cellular protein catabolic process
8	negative regulation of protein modification process	10	3.70	negative regulation of cellular protein metabolic process, regulation of protein modification process, protein modification process
8	nerve growth factor receptor signaling pathway	9	9.00	transmembrane receptor protein tyrosine kinase signaling pathway
8	'de novo' posttranslational protein folding	9	7.40	'de novo' protein folding
8	protein targeting	9	4.32	intracellular protein transport
8	positive regulation of I-kappaB kinase/NF-kappaB cascade	8	8.00	I-kappaB kinase/NF-kappaB cascade, regulation of I-kappaB kinase/NF-kappaB cascade, positive regulation of intracellular protein kinase cascade
8	negative regulation of transcription, DNA-dependent	8	7.20	negative regulation of RNA metabolic process, regulation of transcription, DNA-dependent, transcription, DNA-dependent, negative regulation of cellular macromolecule biosynthetic process, negative regulation of gene expression
8	regulation of I-kappaB kinase/NF-kappaB cascade	8	6.00	regulation of intracellular protein kinase cascade, I-kappaB kinase/NF-kappaB cascade
8	negative regulation of cellular macromolecule biosynthetic process	8	4.32	cellular macromolecule biosynthetic process, regulation of cellular macromolecule biosynthetic process, negative regulation of cellular biosynthetic process, negative regulation of macromolecule biosynthetic process
8	protein modification by small protein conjugation	8	4.29	protein modification by small protein conjugation or removal
8	regulation of actin filament polymerization	7	3.10	regulation of actin polymerization or depolymerization, regulation of protein polymerization, actin filament polymerization
8	proteasomal protein catabolic process	7	2.38	proteolysis involved in cellular protein catabolic process
8	positive regulation of kinase activity	7	1.94	regulation of kinase activity, positive regulation of transferase activity
8	mitotic cell cycle checkpoint	7	1.14	regulation of mitotic cell cycle, cell cycle checkpoint
8	cell cycle checkpoint	7	0.99	cell cycle arrest, regulation of cell cycle arrest
8	regulation of phosphorylation	7	0.70	phosphorylation, regulation of phosphate metabolic process
8	ATP catabolic process	6	6.00	ATP metabolic process, purine ribonucleoside triphosphate catabolic process
8	synaptic target recognition	6	6.00	neuron recognition
8	positive regulation of ubiquitin-protein ligase activity	6	3.60	positive regulation of protein ubiquitination, positive regulation of ligase activity, regulation of ubiquitin-protein ligase activity
8	signal transduction involved in mitotic cell cycle G1/S transition DNA damage checkpoint	6	3.60	signal transduction involved in G1/S transition checkpoint, signal transduction involved in mitotic cell cycle G1/S checkpoint, signal transduction involved in DNA damage checkpoint, mitotic cell cycle G1/S transition DNA damage checkpoint
8	negative regulation of ubiquitin-protein ligase activity	6	3.60	negative regulation of ligase activity, negative regulation of protein ubiquitination, regulation of ubiquitin-protein ligase activity
8	peptidyl-proline modification	6	3.36	peptidyl-amino acid modification
8	positive regulation of protein kinase activity	6	2.63	positive regulation of kinase activity, regulation of protein kinase activity
8	regulation of protein kinase activity	6	1.58	regulation of protein phosphorylation, regulation of kinase activity
8	signal transduction involved in mitotic cell cycle checkpoint	6	1.30	mitotic cell cycle checkpoint, signal transduction involved in cell cycle checkpoint
8	mitotic cell cycle G1/S transition checkpoint	6	1.30	regulation of G1/S transition of mitotic cell cycle, mitotic cell cycle checkpoint, G1/S transition of mitotic cell cycle, G1/S transition checkpoint
8	positive regulation of protein modification process	6	1.30	positive regulation of cellular protein metabolic process, protein modification process, regulation of protein modification process
8	regulation of protein phosphorylation	6	0.95	protein phosphorylation, regulation of protein modification process, regulation of phosphorylation
8	regulation of G1/S transition of mitotic cell cycle	6	0.78	G1/S transition of mitotic cell cycle, regulation of interphase of mitotic cell cycle
8	sodium ion transport	5	4.36	metal ion transport, monovalent inorganic cation transport
8	activation of MAPK activity	5	4.20	MAPKKK cascade, positive regulation of MAP kinase activity, protein phosphorylation
8	regulation of transcription from RNA polymerase II promoter	5	4.20	regulation of transcription, DNA-dependent, transcription from RNA polymerase II promoter
8	NADP metabolic process	5	2.26	nicotinamide nucleotide metabolic process
8	regulation of endopeptidase activity	5	1.85	regulation of peptidase activity
8	purine ribonucleotide biosynthetic process	5	1.80	purine nucleotide biosynthetic process, ribonucleotide biosynthetic process, purine ribonucleotide metabolic process
8	innate immune response-activating signal transduction	4	8.98	activation of innate immune response, immune response-activating signal transduction
8	positive regulation of translation	4	4.40	positive regulation of cellular protein metabolic process, regulation of translation, positive regulation of cellular biosynthetic process, positive regulation of macromolecule biosynthetic process, translation
8	stress-activated MAPK cascade	4	4.00	MAPKKK cascade, stress-activated protein kinase signaling cascade
8	chaperone mediated protein folding requiring cofactor	4	4.00	chaperone-mediated protein folding, 'de novo' posttranslational protein folding
8	glycogen catabolic process	4	4.00	cellular polysaccharide catabolic process, glycogen metabolic process, glucan catabolic process
8	protein stabilization	4	4.00	regulation of protein stability
8	regulation of neuron apoptosis	4	3.60	neuron apoptosis, regulation of apoptosis
8	Rho protein signal transduction	4	3.36	Ras protein signal transduction
8	positive regulation of transcription factor import into nucleus	4	2.80	positive regulation of protein import into nucleus, transcription factor import into nucleus, regulation of transcription factor import into nucleus
8	dendrite development	4	2.80	anatomical structure development, neuron projection development
8	spindle assembly	4	2.80	organelle assembly, spindle organization
8	regulation of translation	4	2.64	regulation of cellular protein metabolic process, regulation of cellular macromolecule biosynthetic process, translation, posttranscriptional regulation of gene expression
8	antigen receptor-mediated signaling pathway	4	2.40	immune response-activating cell surface receptor signaling pathway
8	positive regulation of sequence-specific DNA binding transcription factor activity	4	2.40	regulation of sequence-specific DNA binding transcription factor activity, positive regulation of molecular function
8	negative regulation of actin filament depolymerization	4	2.16	negative regulation of protein complex disassembly, regulation of actin filament depolymerization, actin filament depolymerization, negative regulation of cytoskeleton organization
8	negative regulation of actin filament polymerization	4	2.16	actin filament polymerization, negative regulation of cytoskeleton organization, negative regulation of protein polymerization, regulation of actin filament polymerization
8	regulation of transcription factor import into nucleus	4	1.68	regulation of protein import into nucleus, transcription factor import into nucleus
8	positive regulation of protein import into nucleus	4	1.68	protein import into nucleus, positive regulation of intracellular protein transport, positive regulation of nucleocytoplasmic transport, regulation of protein import into nucleus, positive regulation of transmembrane transport
8	regulation of actin filament depolymerization	4	1.30	regulation of protein complex disassembly, regulation of actin polymerization or depolymerization, actin filament depolymerization
8	positive regulation of intracellular protein transport	4	1.01	intracellular protein transport, regulation of intracellular protein transport, positive regulation of intracellular transport, positive regulation of protein transport
8	protein import into nucleus	4	1.01	protein targeting, nuclear import, protein import, protein localization to nucleus
8	positive regulation of nucleocytoplasmic transport	4	1.01	regulation of nucleocytoplasmic transport, nucleocytoplasmic transport, positive regulation of intracellular transport
8	regulation of protein import into nucleus	4	1.01	protein import into nucleus, regulation of nucleocytoplasmic transport, regulation of intracellular protein transport, regulation of transmembrane transport
8	nucleoside monophosphate metabolic process	4	0.71	nucleotide metabolic process
8	nuclear import	4	0.60	nucleocytoplasmic transport
8	protein depolymerization	4	0.47	cellular protein complex disassembly
8	positive regulation of actin filament polymerization	3	3.00	actin filament polymerization, positive regulation of cytoskeleton organization, positive regulation of protein polymerization, regulation of actin filament polymerization
8	positive regulation of nitric oxide biosynthetic process	3	3.00	regulation of nitric oxide biosynthetic process, positive regulation of nitrogen compound metabolic process, positive regulation of cellular biosynthetic process, nitric oxide biosynthetic process
8	positive regulation of stress fiber assembly	3	3.00	stress fiber assembly, regulation of stress fiber assembly, positive regulation of actin filament bundle assembly
8	response to glucose stimulus	3	2.60	response to hexose stimulus
8	positive regulation of cell migration	3	2.60	regulation of cell migration, positive regulation of cell motility, cell migration
8	imaginal disc-derived wing morphogenesis	3	2.36	post-embryonic appendage morphogenesis, wing disc morphogenesis, imaginal disc-derived appendage morphogenesis
8	negative regulation of endopeptidase activity	3	2.36	regulation of endopeptidase activity, negative regulation of peptidase activity
8	ribonucleoside triphosphate biosynthetic process	3	1.80	ribonucleoside triphosphate metabolic process, nucleoside triphosphate biosynthetic process, ribonucleotide biosynthetic process
8	regulation of protein dephosphorylation	3	1.80	protein dephosphorylation, regulation of protein modification process, regulation of dephosphorylation
8	regulation of stress fiber assembly	3	1.80	stress fiber assembly, regulation of actin filament bundle assembly
8	peptidyl-cysteine S-nitrosylation	3	1.80	peptidyl-cysteine modification, protein nitrosylation
8	negative regulation of peptidase activity	3	1.42	regulation of peptidase activity, negative regulation of hydrolase activity
8	NF-kappaB import into nucleus	3	1.08	transcription factor import into nucleus
8	purine nucleoside triphosphate biosynthetic process	3	1.08	purine nucleoside triphosphate metabolic process, purine nucleotide biosynthetic process, nucleoside triphosphate biosynthetic process
8	regulation of cysteine-type endopeptidase activity	3	1.08	regulation of endopeptidase activity
8	peptidyl-cysteine modification	3	1.08	peptidyl-amino acid modification
8	purine ribonucleoside metabolic process	3	1.08	ribonucleoside metabolic process, purine nucleoside metabolic process
8	negative regulation of phosphate metabolic process	3	1.08	regulation of phosphate metabolic process, phosphate-containing compound metabolic process, negative regulation of phosphorus metabolic process
8	regulation of dephosphorylation	3	1.08	dephosphorylation, regulation of phosphate metabolic process
8	metal ion homeostasis	3	1.08	cation homeostasis
8	photoreceptor cell morphogenesis	2	2.00	photoreceptor cell development, cell morphogenesis involved in neuron differentiation
8	glycogen biosynthetic process	2	2.00	glucan biosynthetic process, glycogen metabolic process
8	galactose catabolic process	2	2.00	galactose metabolic process, hexose catabolic process
8	DNA fragmentation involved in apoptotic nuclear change	2	2.00	nucleic acid phosphodiester bond hydrolysis, apoptotic nuclear change, DNA catabolic process, endonucleolytic
8	negative regulation of I-kappaB kinase/NF-kappaB cascade	2	2.00	regulation of I-kappaB kinase/NF-kappaB cascade, negative regulation of intracellular protein kinase cascade, I-kappaB kinase/NF-kappaB cascade
8	natural killer cell mediated cytotoxicity	2	2.00	leukocyte mediated cytotoxicity, induction of apoptosis, natural killer cell mediated immunity
8	regulation of nitric-oxide synthase activity	2	2.00	regulation of monooxygenase activity
8	cellular calcium ion homeostasis	2	2.00	cellular divalent inorganic cation homeostasis, cellular metal ion homeostasis, calcium ion homeostasis
8	positive regulation of lamellipodium assembly	2	2.00	positive regulation of cell projection organization, regulation of lamellipodium assembly, lamellipodium assembly
8	positive regulation of vasoconstriction	2	2.00	vasoconstriction, positive regulation of multicellular organismal process, regulation of vasoconstriction
8	glutamate catabolic process to 2-oxoglutarate	2	2.00	glutamate catabolic process, fumarate metabolic process, 2-oxoglutarate metabolic process
8	potassium ion transport	2	2.00	metal ion transport, monovalent inorganic cation transport
8	protein heterooligomerization	2	2.00	protein oligomerization
8	negative regulation of calcium ion transport via voltage-gated calcium channel activity	2	2.00	regulation of calcium ion transport via voltage-gated calcium channel activity, negative regulation of ion transmembrane transporter activity, negative regulation of calcium ion transport
8	oxaloacetate metabolic process	2	2.00	dicarboxylic acid metabolic process
8	nucleotide phosphorylation	2	1.60	phosphorylation, nucleotide metabolic process
8	negative regulation of sequence-specific DNA binding transcription factor activity	2	1.60	regulation of sequence-specific DNA binding transcription factor activity, negative regulation of molecular function
8	skeletal myofibril assembly	2	1.60	myofibril assembly
8	hexose transport	2	1.56	monosaccharide transport
8	purine ribonucleoside monophosphate metabolic process	2	1.56	purine nucleoside monophosphate metabolic process, ribonucleoside monophosphate metabolic process, purine ribonucleotide metabolic process
8	skeletal muscle fiber development	2	1.36	muscle fiber development, skeletal muscle tissue development
8	myosin filament assembly	2	1.20	myosin filament organization, cellular protein complex assembly
8	2-oxoglutarate metabolic process	2	1.20	dicarboxylic acid metabolic process
8	DNA catabolic process, endonucleolytic	2	1.20	DNA catabolic process
8	regulation of vasoconstriction	2	1.20	vasoconstriction, regulation of system process
8	regulation of translational elongation	2	1.20	translational elongation, regulation of translation
8	regulation of neuronal synaptic plasticity	2	1.20	regulation of synaptic plasticity
8	peptidyl-lysine modification	2	1.20	peptidyl-amino acid modification
8	MAPKKK cascade involved in innate immune response	2	1.20	MAPKKK cascade, innate immune response
8	glucan biosynthetic process	2	1.20	cellular glucan metabolic process, cellular polysaccharide biosynthetic process
8	regulation of smooth muscle contraction	2	1.20	smooth muscle contraction, regulation of muscle contraction
8	fumarate metabolic process	2	1.20	dicarboxylic acid metabolic process
8	regulation of lamellipodium assembly	2	1.20	regulation of cell projection assembly, lamellipodium assembly
8	regulation of T cell differentiation	2	0.96	T cell differentiation, regulation of T cell activation, regulation of lymphocyte differentiation
8	D-ribose biosynthetic process	2	0.96	D-ribose metabolic process, pentose biosynthetic process
8	positive regulation of T cell activation	2	0.96	regulation of T cell activation, positive regulation of lymphocyte activation, T cell activation
8	ribonucleoside monophosphate metabolic process	2	0.94	ribonucleotide metabolic process, nucleoside monophosphate metabolic process
8	muscle fiber development	2	0.82	striated muscle cell development
8	positive regulation of endopeptidase activity	2	0.72	regulation of endopeptidase activity, positive regulation of peptidase activity
8	nucleoside diphosphate metabolic process	2	0.73	nucleotide metabolic process
8	translational termination	2	0.72	cellular protein complex disassembly, translation
8	divalent inorganic cation homeostasis	2	0.72	cation homeostasis
8	establishment of protein localization in mitochondrion	2	0.72	establishment of protein localization to organelle, protein localization in mitochondrion
8	regulation of ion transmembrane transporter activity	2	0.72	regulation of ion transmembrane transport, regulation of transmembrane transporter activity
8	T cell differentiation	2	0.72	T cell activation, lymphocyte differentiation
8	cAMP biosynthetic process	2	0.68	cAMP metabolic process, purine nucleotide biosynthetic process, cyclic nucleotide biosynthetic process
8	positive regulation of peptidase activity	2	0.43	regulation of peptidase activity, positive regulation of hydrolase activity
8	divalent metal ion transport	2	0.26	metal ion transport, divalent inorganic cation transport
8	cyclic nucleotide biosynthetic process	2	0.26	cyclic nucleotide metabolic process, nucleoside monophosphate biosynthetic process
8	cyclic nucleotide metabolic process	2	0.24	nucleoside monophosphate metabolic process
8	regulation of interferon-gamma-mediated signaling pathway	1	1.00	regulation of cytokine-mediated signaling pathway, interferon-gamma-mediated signaling pathway, regulation of response to interferon-gamma
8	rRNA processing	1	1.00	rRNA metabolic process, ribosome biogenesis, ncRNA processing
8	negative regulation of receptor-mediated endocytosis	1	1.00	negative regulation of endocytosis, receptor-mediated endocytosis, regulation of receptor-mediated endocytosis
8	GPI anchor biosynthetic process	1	1.00	GPI anchor metabolic process, protein lipidation, phosphatidylinositol biosynthetic process
8	regulation of filopodium assembly	1	1.00	regulation of cell projection assembly, filopodium assembly
8	angiotensin mediated vasoconstriction involved in regulation of systemic arterial blood pressure	1	1.00	regulation of blood vessel size by renin-angiotensin, vasoconstriction, positive regulation of systemic arterial blood pressure
8	T cell costimulation	1	1.00	positive regulation of T cell activation, lymphocyte costimulation
8	inosine biosynthetic process	1	1.00	purine ribonucleoside biosynthetic process, inosine metabolic process
8	embryonic olfactory bulb interneuron precursor migration	1	1.00	olfactory bulb interneuron development, tangential migration from the subventricular zone to the olfactory bulb, substrate-independent telencephalic tangential interneuron migration
8	endothelial cell morphogenesis	1	1.00	epithelial cell morphogenesis, endothelial cell development
8	cellular iron ion homeostasis	1	1.00	iron ion homeostasis, cellular metal ion homeostasis
8	nicotinamide riboside catabolic process	1	1.00	nicotinamide riboside metabolic process, pyridine nucleoside catabolic process
8	receptor internalization involved in canonical Wnt receptor signaling pathway	1	1.00	receptor internalization, canonical Wnt receptor signaling pathway
8	vasodilation by angiotensin involved in regulation of systemic arterial blood pressure	1	1.00	regulation of blood vessel size by renin-angiotensin, negative regulation of systemic arterial blood pressure, vasodilation
8	dendrite morphogenesis	1	1.00	dendrite development, cell morphogenesis involved in neuron differentiation, neuron projection morphogenesis
8	positive regulation of smooth muscle cell migration	1	1.00	positive regulation of cell migration, regulation of smooth muscle cell migration, smooth muscle cell migration
8	positive regulation of phosphatidylinositol 3-kinase activity	1	1.00	positive regulation of lipid kinase activity, regulation of phosphatidylinositol 3-kinase activity
8	dorsal closure, amnioserosa morphology change	1	1.00	embryonic morphogenesis, tissue morphogenesis, dorsal closure
8	positive regulation of keratinocyte differentiation	1	1.00	positive regulation of epidermal cell differentiation, keratinocyte differentiation, positive regulation of epithelial cell differentiation, regulation of keratinocyte differentiation
8	Rac protein signal transduction	1	1.00	Ras protein signal transduction
8	sodium ion export	1	1.00	sodium ion transmembrane transport
8	positive regulation of GTPase activity	1	1.00	positive regulation of hydrolase activity, regulation of GTPase activity
8	engulfment of apoptotic cell	1	1.00	apoptotic cell clearance, phagocytosis, engulfment
8	regulation of synaptic growth at neuromuscular junction	1	1.00	regulation of skeletal muscle fiber development, regulation of developmental growth, regulation of synapse assembly, synaptic growth at neuromuscular junction
8	negative regulation of T cell differentiation	1	1.00	regulation of T cell differentiation, T cell differentiation, negative regulation of T cell activation, negative regulation of lymphocyte differentiation
8	mast cell chemotaxis	1	1.00	leukocyte chemotaxis
8	cortical granule exocytosis	1	1.00	calcium ion-dependent exocytosis, cellular process involved in reproduction, prevention of polyspermy
8	negative regulation of lipopolysaccharide-mediated signaling pathway	1	1.00	regulation of lipopolysaccharide-mediated signaling pathway, negative regulation of signal transduction, negative regulation of response to biotic stimulus, lipopolysaccharide-mediated signaling pathway
8	imaginal disc-derived wing hair outgrowth	1	1.00	post-embryonic morphogenesis, cell projection morphogenesis, imaginal disc-derived wing hair organization
8	inhibition of adenylate cyclase activity by dopamine receptor signaling pathway	1	1.00	dopamine receptor signaling pathway, inhibition of adenylate cyclase activity by G-protein signaling pathway
8	skeletal muscle fiber adaptation	1	1.00	skeletal muscle adaptation
8	adenine metabolic process	1	1.00	purine base metabolic process
8	positive regulation of DNA replication	1	1.00	positive regulation of DNA metabolic process, positive regulation of cellular biosynthetic process, positive regulation of macromolecule biosynthetic process, DNA replication, regulation of DNA replication
8	cerebral cortex radially oriented cell migration	1	1.00	cerebral cortex cell migration
8	suture of dorsal opening	1	1.00	embryonic morphogenesis, dorsal closure
8	protein autophosphorylation	1	1.00	protein phosphorylation
8	skeletal muscle thin filament assembly	1	1.00	skeletal myofibril assembly, actin filament organization
8	regulation of type I interferon-mediated signaling pathway	1	1.00	regulation of cytokine-mediated signaling pathway, regulation of innate immune response, type I interferon-mediated signaling pathway
8	transforming growth factor beta receptor signaling pathway	1	1.00	transmembrane receptor protein serine/threonine kinase signaling pathway
8	pyrimidine ribonucleotide biosynthetic process	1	0.72	pyrimidine ribonucleotide metabolic process, pyrimidine nucleotide biosynthetic process, ribonucleotide biosynthetic process
8	pyrimidine ribonucleoside metabolic process	1	0.72	ribonucleoside metabolic process, pyrimidine nucleoside metabolic process
8	pyrimidine nucleoside triphosphate biosynthetic process	1	0.72	pyrimidine nucleoside triphosphate metabolic process, nucleoside triphosphate biosynthetic process, pyrimidine nucleotide biosynthetic process
8	pyrimidine ribonucleoside triphosphate metabolic process	1	0.72	pyrimidine ribonucleotide metabolic process, pyrimidine nucleoside triphosphate metabolic process, ribonucleoside triphosphate metabolic process
8	Golgi transport vesicle coating	1	0.60	vesicle coating, Golgi vesicle budding, vesicle targeting, to, from or within Golgi
8	negative regulation of proteolysis	1	0.60	proteolysis, negative regulation of cellular protein metabolic process, regulation of proteolysis
8	iron ion homeostasis	1	0.60	cation homeostasis
8	rRNA metabolic process	1	0.60	ncRNA metabolic process
8	cellular response to superoxide	1	0.60	cellular response to oxygen radical, response to superoxide
8	nicotinamide riboside metabolic process	1	0.60	pyridine nucleoside metabolic process
8	monovalent inorganic cation homeostasis	1	0.60	cation homeostasis
8	monocarboxylic acid transport	1	0.60	carboxylic acid transport
8	regulation of lipopolysaccharide-mediated signaling pathway	1	0.60	regulation of signal transduction, lipopolysaccharide-mediated signaling pathway, regulation of response to biotic stimulus, regulation of multi-organism process
8	substrate-independent telencephalic tangential interneuron migration	1	0.60	substrate-independent telencephalic tangential migration
8	negative regulation of lymphocyte differentiation	1	0.60	negative regulation of cell differentiation, negative regulation of lymphocyte activation, lymphocyte differentiation, regulation of lymphocyte differentiation
8	positive regulation of Ras protein signal transduction	1	0.60	regulation of Ras protein signal transduction, positive regulation of small GTPase mediated signal transduction, Ras protein signal transduction
8	regulation of smooth muscle cell migration	1	0.60	regulation of cell migration, smooth muscle cell migration
8	CTP metabolic process	1	0.60	pyrimidine ribonucleoside metabolic process, pyrimidine ribonucleoside triphosphate metabolic process
8	inosine metabolic process	1	0.60	purine ribonucleoside metabolic process
8	apoptotic cell clearance	1	0.60	phagocytosis
8	negative regulation of mitotic metaphase/anaphase transition	1	0.60	mitotic metaphase/anaphase transition, negative regulation of mitosis, regulation of mitotic metaphase/anaphase transition
8	positive regulation of T cell differentiation	1	0.60	T cell differentiation, regulation of T cell differentiation, positive regulation of T cell activation, positive regulation of lymphocyte differentiation
8	UTP metabolic process	1	0.60	pyrimidine ribonucleoside metabolic process, pyrimidine ribonucleoside triphosphate metabolic process
8	nicotinamide nucleotide biosynthetic process	1	0.60	nicotinamide nucleotide metabolic process, pyridine nucleotide biosynthetic process
8	transition metal ion transport	1	0.60	metal ion transport
8	phosphatidylinositol biosynthetic process	1	0.60	phosphatidylinositol metabolic process, glycerophospholipid biosynthetic process
8	receptor internalization	1	0.60	receptor-mediated endocytosis, receptor metabolic process
8	vascular endothelial growth factor receptor signaling pathway	1	0.60	transmembrane receptor protein tyrosine kinase signaling pathway, cellular response to vascular endothelial growth factor stimulus
8	copper ion homeostasis	1	0.60	cation homeostasis
8	cellular response to hexose stimulus	1	0.60	response to hexose stimulus, cellular response to monosaccharide stimulus
8	ncRNA processing	1	0.60	ncRNA metabolic process, RNA processing
8	negative regulation of T cell activation	1	0.60	T cell activation, regulation of T cell activation, negative regulation of lymphocyte activation
8	regulation of phosphatidylinositol 3-kinase activity	1	0.60	regulation of lipid kinase activity
8	regulation of receptor-mediated endocytosis	1	0.60	receptor-mediated endocytosis, regulation of endocytosis
8	purine ribonucleoside biosynthetic process	1	0.60	ribonucleoside biosynthetic process, purine nucleoside biosynthetic process, purine ribonucleoside metabolic process
8	regulation of DNA replication	1	0.60	regulation of cellular macromolecule biosynthetic process, DNA replication, regulation of DNA metabolic process
8	regulation of protein glutathionylation	1	0.60	regulation of protein modification process, protein glutathionylation
8	protein modification by small protein removal	1	0.36	protein modification by small protein conjugation or removal
8	L-methionine biosynthetic process	1	0.36	methionine biosynthetic process
8	negative regulation of mitosis	1	0.36	negative regulation of cell cycle process, negative regulation of cell cycle, regulation of mitosis, mitosis, negative regulation of nuclear division
8	ribonucleoside monophosphate biosynthetic process	1	0.36	ribonucleoside monophosphate metabolic process, ribonucleotide biosynthetic process, nucleoside monophosphate biosynthetic process
8	regulation of skeletal muscle tissue development	1	0.36	skeletal muscle tissue development, regulation of striated muscle tissue development
8	skeletal muscle cell differentiation	1	0.36	striated muscle cell differentiation, skeletal muscle tissue development
8	purine nucleoside monophosphate biosynthetic process	1	0.36	purine nucleoside monophosphate metabolic process, purine nucleotide biosynthetic process, nucleoside monophosphate biosynthetic process
8	regulation of proteasomal protein catabolic process	1	0.36	regulation of protein catabolic process, regulation of cellular protein metabolic process, proteasomal protein catabolic process, regulation of cellular catabolic process, regulation of proteolysis
8	regulation of Ras protein signal transduction	1	0.36	regulation of small GTPase mediated signal transduction, Ras protein signal transduction
8	ribonucleoside diphosphate biosynthetic process	1	0.36	ribonucleoside diphosphate metabolic process, nucleoside diphosphate biosynthetic process, ribonucleotide biosynthetic process
8	positive regulation of nucleotide biosynthetic process	1	0.36	nucleotide biosynthetic process, positive regulation of nucleotide metabolic process, positive regulation of cellular biosynthetic process, regulation of nucleotide biosynthetic process
8	purine ribonucleoside diphosphate metabolic process	1	0.36	purine nucleoside diphosphate metabolic process, ribonucleoside diphosphate metabolic process, purine ribonucleotide metabolic process
8	neuron projection regeneration	1	0.36	cellular response to stress, neuron projection morphogenesis, regeneration
8	G-protein signaling, coupled to cAMP nucleotide second messenger	1	0.36	G-protein signaling, coupled to cyclic nucleotide second messenger, cAMP-mediated signaling
8	cardiac muscle cell differentiation	1	0.36	cardiac muscle tissue development, striated muscle cell differentiation, cardiac cell differentiation
8	positive regulation of lymphocyte differentiation	1	0.36	lymphocyte differentiation, positive regulation of cell differentiation, positive regulation of lymphocyte activation, regulation of lymphocyte differentiation
8	inner ear receptor cell development	1	0.36	inner ear receptor cell differentiation, neuron development
8	purine nucleoside diphosphate biosynthetic process	1	0.36	purine nucleoside diphosphate metabolic process, nucleoside diphosphate biosynthetic process, purine nucleotide biosynthetic process
8	regulation of mitotic metaphase/anaphase transition	1	0.36	regulation of mitosis, mitotic metaphase/anaphase transition
8	regulation of systemic arterial blood pressure mediated by a chemical signal	1	0.26	regulation of systemic arterial blood pressure
8	regulation of purine nucleotide catabolic process	1	0.22	purine nucleotide catabolic process, regulation of nucleotide catabolic process
8	negative regulation of nuclear division	1	0.22	regulation of nuclear division, negative regulation of organelle organization, nuclear division
8	ribonucleoside diphosphate metabolic process	1	0.22	ribonucleotide metabolic process, nucleoside diphosphate metabolic process
8	cAMP-mediated signaling	1	0.22	cyclic-nucleotide-mediated signaling
8	positive regulation of nucleotide metabolic process	1	0.22	regulation of nucleotide metabolic process, positive regulation of nucleobase-containing compound metabolic process, nucleotide metabolic process
8	regulation of nuclear division	1	0.13	nuclear division, regulation of organelle organization
9	GTP metabolic process	26	15.13	purine ribonucleoside triphosphate metabolic process
9	induction of apoptosis	14	8.40	positive regulation of apoptosis, induction of programmed cell death
9	axon guidance	12	11.60	axonogenesis, chemotaxis
9	ubiquitin-dependent protein catabolic process	12	7.38	modification-dependent protein catabolic process
9	ATP metabolic process	9	5.80	purine ribonucleoside triphosphate metabolic process
9	actin filament polymerization	9	5.10	actin polymerization or depolymerization, protein polymerization
9	protein ubiquitination	8	7.16	protein modification by small protein conjugation
9	anti-apoptosis	7	6.60	negative regulation of apoptosis
9	proteasomal ubiquitin-dependent protein catabolic process	7	3.96	proteasomal protein catabolic process, ubiquitin-dependent protein catabolic process
9	regulation of protein polymerization	7	1.86	regulation of protein complex assembly, protein polymerization, regulation of cellular process
9	regulation of neuron differentiation	6	6.10	neuron differentiation, regulation of neurogenesis
9	positive regulation of ubiquitin-protein ligase activity involved in mitotic cell cycle	6	6.00	positive regulation of ubiquitin-protein ligase activity, regulation of ubiquitin-protein ligase activity involved in mitotic cell cycle
9	negative regulation of ubiquitin-protein ligase activity involved in mitotic cell cycle	6	6.00	negative regulation of ubiquitin-protein ligase activity, regulation of ubiquitin-protein ligase activity involved in mitotic cell cycle
9	activation of pro-apoptotic gene products	6	6.00	apoptosis, positive regulation of apoptosis
9	mitotic cell cycle G1/S transition DNA damage checkpoint	6	2.16	mitotic cell cycle G1/S transition checkpoint, DNA damage checkpoint
9	signal transduction involved in mitotic cell cycle G1/S checkpoint	6	2.16	mitotic cell cycle G1/S transition checkpoint, signal transduction involved in mitotic cell cycle checkpoint
9	G1/S transition checkpoint	6	1.30	cell cycle checkpoint
9	signal transduction involved in cell cycle checkpoint	6	1.30	cell cycle checkpoint, intracellular signal transduction
9	DNA damage checkpoint	6	1.30	DNA integrity checkpoint, response to DNA damage stimulus
9	DNA integrity checkpoint	6	0.78	cell cycle checkpoint
9	protein peptidyl-prolyl isomerization	5	5.00	peptidyl-proline modification
9	JNK cascade	5	5.00	MAPKKK cascade, stress-activated protein kinase signaling cascade
9	regulation of protein serine/threonine kinase activity	5	1.63	regulation of protein kinase activity
9	pattern recognition receptor signaling pathway	4	12.96	innate immune response-activating signal transduction
9	T cell receptor signaling pathway	4	4.00	antigen receptor-mediated signaling pathway
9	negative regulation of neuron apoptosis	4	4.00	regulation of neuron apoptosis, negative regulation of apoptosis, neuron apoptosis
9	positive regulation of NF-kappaB transcription factor activity	4	4.00	positive regulation of sequence-specific DNA binding transcription factor activity
9	actin filament capping	4	3.60	negative regulation of actin filament polymerization, negative regulation of actin filament depolymerization
9	transcription factor import into nucleus	4	1.68	protein import into nucleus
9	epidermal growth factor receptor signaling pathway	4	1.44	transmembrane receptor protein tyrosine kinase signaling pathway
9	negative regulation of protein polymerization	4	1.30	negative regulation of cellular process, negative regulation of protein complex assembly, regulation of protein polymerization, protein polymerization
9	positive regulation of NF-kappaB import into nucleus	3	3.00	positive regulation of transcription factor import into nucleus, regulation of NF-kappaB import into nucleus, NF-kappaB import into nucleus
9	negative regulation of protein dephosphorylation	3	3.00	regulation of protein dephosphorylation, negative regulation of protein modification process, negative regulation of dephosphorylation, protein dephosphorylation
9	peptidyl-cysteine S-trans-nitrosylation	3	3.00	peptidyl-cysteine S-nitrosylation
9	positive regulation of protein polymerization	3	1.80	positive regulation of cellular process, positive regulation of protein complex assembly, protein polymerization, regulation of protein polymerization
9	purine ribonucleoside triphosphate biosynthetic process	3	1.80	ribonucleoside triphosphate biosynthetic process, purine ribonucleoside triphosphate metabolic process, purine ribonucleotide biosynthetic process, purine nucleoside triphosphate biosynthetic process
9	regulation of NF-kappaB import into nucleus	3	1.80	NF-kappaB import into nucleus, regulation of transcription factor import into nucleus
9	negative regulation of dephosphorylation	3	1.80	negative regulation of phosphate metabolic process, dephosphorylation, regulation of dephosphorylation
9	positive regulation of neurogenesis	3	1.80	neurogenesis, regulation of neurogenesis, positive regulation of cell development
9	regulation of cysteine-type endopeptidase activity involved in apoptotic process	3	1.80	apoptosis, regulation of cysteine-type endopeptidase activity
9	negative regulation of neurogenesis	3	1.80	negative regulation of cell development, neurogenesis, regulation of neurogenesis
9	axon target recognition	2	2.00	cell communication, axonogenesis
9	negative regulation of transcription from RNA polymerase II promoter	2	2.00	transcription from RNA polymerase II promoter, negative regulation of transcription, DNA-dependent, regulation of transcription from RNA polymerase II promoter
9	protein import into mitochondrial outer membrane	2	2.00	protein targeting to membrane, protein targeting to mitochondrion, outer mitochondrial membrane organization
9	regulation of long-term neuronal synaptic plasticity	2	2.00	regulation of neuronal synaptic plasticity
9	positive regulation of translational termination	2	2.00	positive regulation of translation, regulation of translational termination, positive regulation of protein complex disassembly, translational termination
9	positive regulation of neuron apoptosis	2	2.00	regulation of neuron apoptosis, neuron apoptosis, positive regulation of apoptosis
9	activation of MAPK activity involved in innate immune response	2	2.00	MAPKKK cascade involved in innate immune response, activation of MAPK activity, innate immune response-activating signal transduction
9	glucose transport	2	1.60	hexose transport
9	AMP metabolic process	2	1.60	purine ribonucleoside monophosphate metabolic process
9	calcium ion homeostasis	2	1.20	metal ion homeostasis, divalent inorganic cation homeostasis
9	positive regulation of cysteine-type endopeptidase activity	2	1.20	positive regulation of endopeptidase activity, regulation of cysteine-type endopeptidase activity
9	regulation of translational termination	2	1.20	regulation of translation, regulation of protein complex disassembly, translational termination
9	regulation of calcium ion transport via voltage-gated calcium channel activity	2	1.20	regulation of calcium ion transport, regulation of ion transmembrane transporter activity
9	protein targeting to membrane	2	1.20	protein targeting
9	negative regulation of calcium ion transport	2	1.20	regulation of calcium ion transport, calcium ion transport, negative regulation of ion transport
9	regulation of calcium ion transport	2	0.72	regulation of metal ion transport, calcium ion transport
9	photoreceptor cell differentiation	2	0.72	neuron differentiation
9	regulation of cyclic nucleotide biosynthetic process	2	0.44	regulation of cyclic nucleotide metabolic process, cyclic nucleotide biosynthetic process, regulation of nucleotide biosynthetic process
9	regulation of cAMP metabolic process	2	0.44	cAMP metabolic process, regulation of cyclic nucleotide metabolic process
9	calcium ion transport	2	0.43	divalent metal ion transport
9	regulation of cyclic nucleotide metabolic process	2	0.26	regulation of nucleotide metabolic process, cyclic nucleotide metabolic process
9	pyrimidine ribonucleoside triphosphate biosynthetic process	1	1.20	ribonucleoside triphosphate biosynthetic process, pyrimidine nucleoside triphosphate biosynthetic process, pyrimidine ribonucleoside triphosphate metabolic process, pyrimidine ribonucleotide biosynthetic process
9	regulation of pH	1	1.00	monovalent inorganic cation homeostasis
9	UTP biosynthetic process	1	1.00	UTP metabolic process, pyrimidine ribonucleoside triphosphate biosynthetic process
9	negative regulation of NF-kappaB transcription factor activity	1	1.00	negative regulation of sequence-specific DNA binding transcription factor activity
9	iron ion transport	1	1.00	transition metal ion transport
9	positive regulation of Rho protein signal transduction	1	1.00	regulation of Rho protein signal transduction, Rho protein signal transduction, positive regulation of Ras protein signal transduction
9	regulation of vascular endothelial growth factor receptor signaling pathway	1	1.00	regulation of signal transduction, vascular endothelial growth factor receptor signaling pathway, regulation of cellular response to growth factor stimulus
9	CTP biosynthetic process	1	1.00	CTP metabolic process, pyrimidine ribonucleoside triphosphate biosynthetic process
9	myoblast fusion	1	1.00	myotube differentiation, syncytium formation by plasma membrane fusion
9	negative regulation of protein glutathionylation	1	1.00	negative regulation of protein modification process, regulation of protein glutathionylation, protein glutathionylation
9	negative regulation of proteasomal ubiquitin-dependent protein catabolic process	1	1.00	negative regulation of protein catabolic process, negative regulation of proteolysis, regulation of proteasomal ubiquitin-dependent protein catabolic process, proteasomal ubiquitin-dependent protein catabolic process, negative regulation of cellular catabolic process
9	positive regulation of glucose transport	1	1.00	glucose transport, positive regulation of transport, regulation of glucose transport
9	COPI coating of Golgi vesicle	1	1.00	COPI-coated vesicle budding, Golgi transport vesicle coating
9	dopaminergic neuron differentiation	1	1.00	neuron differentiation
9	Wnt receptor signaling pathway, planar cell polarity pathway	1	1.00	regulation of establishment of planar polarity, non-canonical Wnt receptor signaling pathway
9	IMP metabolic process	1	1.00	purine ribonucleoside monophosphate metabolic process
9	NADP biosynthetic process	1	1.00	nicotinamide nucleotide biosynthetic process, NADP metabolic process
9	renal control of peripheral vascular resistance involved in regulation of systemic arterial blood pressure	1	0.72	renal system process involved in regulation of systemic arterial blood pressure
9	axon regeneration	1	0.60	response to axon injury, axonogenesis, neuron projection regeneration
9	ADP metabolic process	1	0.60	purine ribonucleoside diphosphate metabolic process
9	inhibition of adenylate cyclase activity by G-protein signaling pathway	1	0.60	G-protein signaling, coupled to cAMP nucleotide second messenger, negative regulation of adenylate cyclase activity
9	negative regulation of cysteine-type endopeptidase activity	1	0.60	negative regulation of endopeptidase activity, regulation of cysteine-type endopeptidase activity
9	regulation of Rho protein signal transduction	1	0.60	regulation of Ras protein signal transduction, Rho protein signal transduction
9	regulation of cytotoxic T cell differentiation	1	0.60	regulation of T cell differentiation, cytotoxic T cell differentiation
9	protein deubiquitination	1	0.60	protein modification by small protein removal
9	myotube differentiation	1	0.60	skeletal muscle cell differentiation
9	regulation of glucose transport	1	0.60	regulation of transport, glucose transport
9	purine ribonucleoside monophosphate biosynthetic process	1	0.60	purine ribonucleoside monophosphate metabolic process, ribonucleoside monophosphate biosynthetic process, purine ribonucleotide biosynthetic process, purine nucleoside monophosphate biosynthetic process
9	mitotic cell cycle spindle checkpoint	1	0.60	spindle checkpoint, mitotic cell cycle checkpoint
9	auditory receptor cell development	1	0.60	inner ear receptor cell development, auditory receptor cell differentiation
9	L-methionine salvage	1	0.60	L-methionine biosynthetic process
9	purine ribonucleoside diphosphate biosynthetic process	1	0.60	ribonucleoside diphosphate biosynthetic process, purine ribonucleoside diphosphate metabolic process, purine ribonucleotide biosynthetic process, purine nucleoside diphosphate biosynthetic process
9	regulation of proteasomal ubiquitin-dependent protein catabolic process	1	0.60	regulation of proteasomal protein catabolic process, proteasomal ubiquitin-dependent protein catabolic process
9	regulation of skeletal muscle fiber development	1	0.60	skeletal muscle fiber development, regulation of striated muscle cell differentiation, regulation of cell development, regulation of skeletal muscle tissue development
9	peptidyl-proline hydroxylation	1	0.60	peptidyl-proline modification
9	regulation of systemic arterial blood pressure by hormone	1	0.43	regulation of systemic arterial blood pressure mediated by a chemical signal, endocrine process
9	auditory receptor cell differentiation	1	0.36	inner ear receptor cell differentiation
9	spindle checkpoint	1	0.36	cell cycle checkpoint
9	cytotoxic T cell differentiation	1	0.36	T cell differentiation
9	positive regulation of cyclic nucleotide metabolic process	1	0.36	positive regulation of nucleotide metabolic process, regulation of cyclic nucleotide metabolic process, cyclic nucleotide metabolic process
9	neuromuscular junction development	1	0.36	synapse organization, skeletal muscle fiber development
9	mechanoreceptor differentiation	1	0.13	neuron differentiation
10	protein polyubiquitination	6	6.00	protein ubiquitination
10	induction of apoptosis by extracellular signals	6	6.00	induction of apoptosis
10	induction of apoptosis by intracellular signals	6	6.00	induction of apoptosis
10	regulation of protein ubiquitination	6	2.59	protein ubiquitination, regulation of protein modification process
10	signal transduction involved in G1/S transition checkpoint	6	2.16	G1/S transition checkpoint, signal transduction involved in cell cycle checkpoint
10	positive regulation of protein ubiquitination	6	2.16	regulation of protein ubiquitination, protein ubiquitination, positive regulation of protein modification process
10	negative regulation of protein ubiquitination	6	2.16	negative regulation of protein modification process, regulation of protein ubiquitination, protein ubiquitination
10	signal transduction involved in DNA integrity checkpoint	6	1.30	DNA integrity checkpoint, signal transduction involved in cell cycle checkpoint
10	regulation of neuron projection development	5	4.56	neuron projection development, regulation of cell projection organization, regulation of neuron differentiation
10	positive regulation of MAP kinase activity	5	2.52	positive regulation of protein serine/threonine kinase activity, regulation of MAP kinase activity
10	toll-like receptor signaling pathway	4	19.20	pattern recognition receptor signaling pathway
10	negative regulation of epidermal growth factor receptor signaling pathway	4	4.00	regulation of epidermal growth factor receptor signaling pathway, negative regulation of signal transduction, epidermal growth factor receptor signaling pathway
10	cytoplasmic pattern recognition receptor signaling pathway	4	2.40	intracellular receptor mediated signaling pathway, pattern recognition receptor signaling pathway
10	regulation of epidermal growth factor receptor signaling pathway	4	2.40	epidermal growth factor receptor signaling pathway, regulation of signal transduction
10	positive regulation of axonogenesis	3	3.00	positive regulation of neurogenesis, positive regulation of cell projection organization, regulation of axonogenesis, axonogenesis
10	negative regulation of axonogenesis	3	3.00	regulation of axonogenesis, negative regulation of cell projection organization, negative regulation of neurogenesis, axonogenesis
10	positive regulation of neuron differentiation	3	3.00	positive regulation of cell differentiation, neuron differentiation, regulation of neuron differentiation
10	ATP biosynthetic process	2	2.00	purine ribonucleoside triphosphate biosynthetic process, ATP metabolic process
10	activation of NF-kappaB-inducing kinase activity	2	2.00	I-kappaB kinase/NF-kappaB cascade, positive regulation of protein serine/threonine kinase activity, regulation of signal transduction, activation of protein kinase activity
10	positive regulation of translational elongation	2	2.00	positive regulation of translation, regulation of translational elongation, translational elongation
10	positive regulation of cysteine-type endopeptidase activity involved in apoptotic process	2	2.00	apoptosis, regulation of cysteine-type endopeptidase activity involved in apoptotic process, positive regulation of cysteine-type endopeptidase activity
10	negative regulation of neuron differentiation	2	2.00	negative regulation of cell differentiation, neuron differentiation, regulation of neuron differentiation
10	regulation of cAMP biosynthetic process	2	0.73	regulation of cyclic nucleotide biosynthetic process, regulation of cAMP metabolic process, cAMP biosynthetic process
10	barbed-end actin filament capping	1	1.00	actin filament capping
10	peripheral nervous system axon regeneration	1	1.00	axon regeneration
10	GTP biosynthetic process	1	1.00	GTP metabolic process, purine ribonucleoside triphosphate biosynthetic process
10	regulation of anti-apoptosis	1	1.00	anti-apoptosis, regulation of biological process
10	protein K48-linked deubiquitination	1	1.00	protein deubiquitination
10	positive regulation of cytotoxic T cell differentiation	1	1.00	positive regulation of T cell differentiation, regulation of cytotoxic T cell differentiation, cytotoxic T cell differentiation
10	ADP biosynthetic process	1	1.00	purine ribonucleoside diphosphate biosynthetic process, ADP metabolic process
10	motor axon guidance	1	1.00	axon guidance
10	AMP biosynthetic process	1	1.00	purine ribonucleoside monophosphate biosynthetic process, AMP metabolic process
10	regulation of systemic arterial blood pressure by renin-angiotensin	1	0.72	regulation of systemic arterial blood pressure by hormone
10	positive regulation of cyclic nucleotide biosynthetic process	1	0.60	regulation of cyclic nucleotide biosynthetic process, positive regulation of cyclic nucleotide metabolic process, positive regulation of nucleotide biosynthetic process, cyclic nucleotide biosynthetic process
10	synaptic growth at neuromuscular junction	1	0.60	synapse assembly, developmental growth, neuromuscular junction development
10	spindle assembly checkpoint	1	0.60	spindle checkpoint
10	positive regulation of cAMP metabolic process	1	0.60	cAMP metabolic process, positive regulation of cyclic nucleotide metabolic process, regulation of cAMP metabolic process
10	regulation of neuron maturation	1	0.60	neuron maturation, regulation of neuron differentiation
10	negative regulation of adenylate cyclase activity	1	0.36	negative regulation of cyclase activity, negative regulation of lyase activity, regulation of adenylate cyclase activity
10	regulation of GTP catabolic process	1	0.36	regulation of purine nucleotide catabolic process, GTP catabolic process
11	anaphase-promoting complex-dependent proteasomal ubiquitin-dependent protein catabolic process	6	6.00	proteasomal ubiquitin-dependent protein catabolic process
11	positive regulation of protein serine/threonine kinase activity	5	2.71	positive regulation of protein kinase activity, regulation of protein serine/threonine kinase activity
11	regulation of axonogenesis	4	4.60	axonogenesis, regulation of cell morphogenesis involved in differentiation, regulation of neuron projection development
11	toll-like receptor 3 signaling pathway	4	4.00	toll-like receptor signaling pathway
11	MyD88-dependent toll-like receptor signaling pathway	4	4.00	toll-like receptor signaling pathway
11	toll-like receptor 2 signaling pathway	4	4.00	toll-like receptor signaling pathway
11	MyD88-independent toll-like receptor signaling pathway	4	4.00	toll-like receptor signaling pathway
11	toll-like receptor 4 signaling pathway	4	4.00	toll-like receptor signaling pathway
11	toll-like receptor 1 signaling pathway	4	4.00	toll-like receptor signaling pathway
11	nucleotide-binding oligomerization domain containing signaling pathway	4	4.00	cytoplasmic pattern recognition receptor signaling pathway, nucleotide-binding domain, leucine rich repeat containing receptor signaling pathway
11	toll-like receptor 5 signaling pathway	2	2.00	toll-like receptor signaling pathway
11	toll-like receptor 7 signaling pathway	2	2.00	toll-like receptor signaling pathway
11	toll-like receptor 21 signaling pathway	2	2.00	toll-like receptor signaling pathway
11	toll-like receptor 15 signaling pathway	2	2.00	toll-like receptor signaling pathway
11	regulation of dendrite development	2	2.00	dendrite development, regulation of neuron projection development
11	activation of protein kinase activity	2	1.20	positive regulation of protein kinase activity
11	regulation of blood vessel size by renin-angiotensin	1	1.20	renal control of peripheral vascular resistance involved in regulation of systemic arterial blood pressure, regulation of systemic arterial blood pressure by renin-angiotensin, regulation of blood vessel size
11	positive regulation of neuron projection development	1	1.00	neuron projection development, positive regulation of cell projection organization, regulation of neuron projection development
11	negative regulation of cysteine-type endopeptidase activity involved in apoptotic process	1	1.00	apoptosis, regulation of cysteine-type endopeptidase activity involved in apoptotic process, negative regulation of cysteine-type endopeptidase activity
11	positive regulation of neuron maturation	1	1.00	positive regulation of developmental process, neuron maturation, positive regulation of cellular process, regulation of neuron maturation
11	mitotic cell cycle spindle assembly checkpoint	1	1.00	mitotic cell cycle spindle checkpoint, spindle assembly checkpoint, negative regulation of mitotic metaphase/anaphase transition
11	positive regulation of cAMP biosynthetic process	1	1.00	positive regulation of cAMP metabolic process, positive regulation of cyclic nucleotide biosynthetic process, cAMP biosynthetic process, regulation of cAMP biosynthetic process
12	DNA damage response, signal transduction by p53 class mediator resulting in cell cycle arrest	6	6.00	signal transduction involved in mitotic cell cycle G1/S transition DNA damage checkpoint, positive regulation of cell cycle arrest, DNA damage response, signal transduction by p53 class mediator

## Sheet: Molecular_function
Graph Level	GO Term	#Seq	Score	Parents
1	molecular_function	244	96.11
2	binding	176	90.45	molecular_function
2	catalytic activity	175	31.70	molecular_function
2	structural molecule activity	26	20.00	molecular_function
2	enzyme regulator activity	11	3.37	molecular_function
2	electron carrier activity	7	6.20	molecular_function
2	antioxidant activity	7	3.48	molecular_function
2	transporter activity	6	2.28	molecular_function
2	molecular transducer activity	4	2.16	molecular_function
2	protein binding transcription factor activity	3	0.65	molecular_function
2	nucleic acid binding transcription factor activity	2	1.20	molecular_function
2	receptor activity	1	0.36	molecular_function
3	protein binding	88	77.69	binding
3	hydrolase activity	82	13.61	catalytic activity
3	transferase activity	41	11.57	catalytic activity
3	ion binding	38	9.08	binding
3	oxidoreductase activity	33	14.50	catalytic activity
3	isomerase activity	18	5.21	catalytic activity
3	cofactor binding	16	9.00	binding
3	lipid binding	12	6.40	binding
3	nucleic acid binding	11	3.94	binding
3	ligase activity	10	2.63	catalytic activity
3	lyase activity	10	1.99	catalytic activity
3	structural constituent of cytoskeleton	9	9.00	structural molecule activity
3	carboxylic acid binding	8	3.60	binding
3	extracellular matrix structural constituent	6	6.00	structural molecule activity
3	peptide binding	6	6.00	binding
3	peroxidase activity	6	4.80	antioxidant activity, oxidoreductase activity, acting on peroxide as acceptor
3	enzyme inhibitor activity	6	1.99	enzyme regulator activity
3	amine binding	5	2.28	binding
3	signal transducer activity	4	3.60	molecular transducer activity
3	carbohydrate binding	4	1.01	binding
3	peptidase regulator activity	4	0.86	enzyme regulator activity
3	substrate-specific transporter activity	4	0.47	transporter activity
3	nitric-oxide synthase regulator activity	3	3.00	enzyme regulator activity
3	transcription factor binding transcription factor activity	3	1.08	protein binding transcription factor activity
3	transmembrane transporter activity	3	0.11	transporter activity
3	sequence-specific DNA binding transcription factor activity	2	2.00	nucleic acid binding transcription factor activity
3	drug binding	2	2.00	binding
3	electron transporter, transferring electrons from CoQH2-cytochrome c reductase complex and cytochrome c oxidase complex activity	2	2.00	electron carrier activity
3	tetrapyrrole binding	2	1.20	binding
3	ribonucleoprotein complex binding	2	1.20	binding
3	nucleoside-triphosphatase regulator activity	2	0.62	enzyme regulator activity
3	superoxide dismutase activity	1	1.00	oxidoreductase activity, acting on superoxide radicals as acceptor, antioxidant activity
3	cargo receptor activity	1	0.60	receptor activity
3	enzyme activator activity	1	0.60	enzyme regulator activity
3	binding, bridging	1	0.60	binding
3	kinase regulator activity	1	0.13	enzyme regulator activity
4	nucleotide binding	73	22.80	binding
4	hydrolase activity, acting on acid anhydrides	44	5.38	hydrolase activity
4	cation binding	38	15.13	ion binding
4	peptidase activity	25	6.00	hydrolase activity
4	cytoskeletal protein binding	22	16.32	protein binding
4	identical protein binding	22	16.00	protein binding
4	protein dimerization activity	16	11.40	protein binding
4	transferase activity, transferring phosphorus-containing groups	15	5.43	transferase activity
4	protein domain specific binding	13	11.80	protein binding
4	enzyme binding	12	10.06	protein binding
4	oxidoreductase activity, acting on paired donors, with incorporation or reduction of molecular oxygen	10	4.83	oxidoreductase activity
4	unfolded protein binding	9	9.00	protein binding
4	transferase activity, transferring nitrogenous groups	9	4.85	transferase activity
4	vitamin binding	9	3.48	binding
4	ligase activity, forming carbon-nitrogen bonds	9	2.71	ligase activity
4	pyridoxal phosphate binding	8	8.00	cofactor binding, vitamin B6 binding
4	coenzyme binding	8	7.00	cofactor binding
4	RNA binding	8	3.84	nucleic acid binding
4	transferase activity, transferring glycosyl groups	8	3.46	transferase activity
4	phospholipid binding	7	5.40	lipid binding
4	receptor binding	7	5.28	protein binding
4	carbon-oxygen lyase activity	7	2.52	lyase activity
4	intramolecular oxidoreductase activity	7	2.52	isomerase activity
4	oxidoreductase activity, acting on peroxide as acceptor	6	2.88	oxidoreductase activity
4	oxidoreductase activity, acting on a sulfur group of donors	6	2.16	oxidoreductase activity
4	protein complex binding	5	4.60	protein binding
4	amino acid binding	5	3.80	amine binding, carboxylic acid binding
4	cis-trans isomerase activity	5	3.00	isomerase activity
4	oxidoreductase activity, acting on CH-OH group of donors	5	2.45	oxidoreductase activity
4	intramolecular transferase activity	5	2.44	isomerase activity
4	transcription factor binding	4	3.20	protein binding
4	monosaccharide binding	4	2.80	sugar binding
4	transferase activity, transferring acyl groups	4	1.87	transferase activity
4	endopeptidase regulator activity	4	1.44	peptidase regulator activity
4	peptidase inhibitor activity	4	1.44	enzyme inhibitor activity, peptidase regulator activity
4	thioredoxin peroxidase activity	3	3.00	peroxidase activity, peroxiredoxin activity
4	DNA binding	3	2.72	nucleic acid binding
4	hydrolase activity, acting on glycosyl bonds	3	2.20	hydrolase activity
4	transcription cofactor activity	3	1.80	transcription factor binding transcription factor activity
4	oxidoreductase activity, acting on the aldehyde or oxo group of donors	3	1.08	oxidoreductase activity
4	phosphoprotein binding	3	1.08	protein binding
4	hydrolase activity, acting on ether bonds	3	1.08	hydrolase activity
4	hydrolase activity, acting on ester bonds	3	0.85	hydrolase activity
4	carbon-carbon lyase activity	3	0.79	lyase activity
4	substrate-specific transmembrane transporter activity	3	0.18	substrate-specific transporter activity, transmembrane transporter activity
4	active transmembrane transporter activity	3	0.10	transmembrane transporter activity
4	protein C-terminus binding	2	2.00	protein binding
4	heme binding	2	2.00	tetrapyrrole binding, iron ion binding
4	protein self-association	2	2.00	protein binding
4	ribosome binding	2	2.00	ribonucleoprotein complex binding
4	steroid binding	2	1.60	lipid binding
4	monocarboxylic acid binding	2	1.20	carboxylic acid binding
4	transferase activity, transferring alkyl or aryl (other than methyl) groups	2	1.20	transferase activity
4	dynein binding	2	1.20	protein binding
4	GTPase regulator activity	2	1.03	nucleoside-triphosphatase regulator activity
4	racemase and epimerase activity	2	0.72	isomerase activity
4	hydrolase activity, acting on acid anhydrides, catalyzing transmembrane movement of substances	2	0.16	hydrolase activity, acting on acid anhydrides, transmembrane transporter activity
4	scavenger receptor activity	1	1.00	cargo receptor activity
4	L-ascorbic acid binding	1	1.00	carboxylic acid binding, vitamin binding
4	GDP-dissociation inhibitor binding	1	1.00	protein binding
4	glycolipid binding	1	1.00	lipid binding
4	fatty acid binding	1	1.00	monocarboxylic acid binding, lipid binding
4	glycoprotein binding	1	1.00	protein binding
4	calcium-dependent protein binding	1	1.00	protein binding
4	GTP-dependent protein binding	1	1.00	protein binding
4	protein binding, bridging	1	1.00	protein binding, binding, bridging
4	GTPase activator activity	1	1.00	GTPase regulator activity, enzyme activator activity
4	monooxygenase activity	1	1.00	oxidoreductase activity
4	receptor signaling protein activity	1	1.00	signal transducer activity
4	oxidoreductase activity, acting on superoxide radicals as acceptor	1	0.60	oxidoreductase activity
4	transferase activity, transferring aldehyde or ketonic groups	1	0.60	transferase activity
4	dioxygenase activity	1	0.60	oxidoreductase activity
4	oxidoreductase activity, acting on single donors with incorporation of molecular oxygen	1	0.60	oxidoreductase activity
4	nucleobase binding	1	0.60	binding
4	lipid transporter activity	1	0.60	substrate-specific transporter activity
4	oxidoreductase activity, acting on the CH-NH2 group of donors	1	0.60	oxidoreductase activity
4	SNARE binding	1	0.60	protein binding
4	small conjugating protein binding	1	0.60	protein binding
4	oxidoreductase activity, acting on the CH-CH group of donors	1	0.36	oxidoreductase activity
4	serine hydrolase activity	1	0.36	hydrolase activity
4	oxidoreductase activity, oxidizing metal ions	1	0.36	oxidoreductase activity
4	hydrolase activity, acting on carbon-nitrogen (but not peptide) bonds	1	0.36	hydrolase activity
4	kinase inhibitor activity	1	0.22	enzyme inhibitor activity, kinase regulator activity
4	protein kinase regulator activity	1	0.22	kinase regulator activity
4	transferase activity, transferring one-carbon groups	1	0.22	transferase activity
5	purine nucleotide binding	62	16.97	nucleotide binding
5	ribonucleotide binding	61	17.38	nucleotide binding
5	hydrolase activity, acting on acid anhydrides, in phosphorus-containing anhydrides	44	8.82	hydrolase activity, acting on acid anhydrides
5	metal ion binding	36	21.89	cation binding
5	peptidase activity, acting on L-amino acid peptides	24	8.33	peptidase activity
5	protein homodimerization activity	15	15.00	protein dimerization activity, identical protein binding
5	kinase activity	13	7.59	transferase activity, transferring phosphorus-containing groups
5	vitamin B6 binding	8	4.80	vitamin binding
5	acid-amino acid ligase activity	8	3.52	ligase activity, forming carbon-nitrogen bonds
5	translation factor activity, nucleic acid binding	7	5.40	RNA binding
5	hydro-lyase activity	7	4.20	carbon-oxygen lyase activity
5	actin binding	6	5.20	cytoskeletal protein binding
5	transaminase activity	6	5.08	transferase activity, transferring nitrogenous groups
5	peroxiredoxin activity	6	4.80	oxidoreductase activity, acting on paired donors, with incorporation or reduction of molecular oxygen
5	transferase activity, transferring hexosyl groups	6	2.50	transferase activity, transferring glycosyl groups
5	NAD binding	5	5.00	nucleotide binding, coenzyme binding
5	peptidyl-prolyl cis-trans isomerase activity	5	5.00	cis-trans isomerase activity
5	phosphotransferase activity, carboxyl group as acceptor	5	3.00	transferase activity, transferring phosphorus-containing groups
5	kinase binding	5	2.76	enzyme binding
5	myosin binding	4	4.00	cytoskeletal protein binding
5	NADP binding	4	4.00	nucleotide binding, coenzyme binding
5	calcium-dependent phospholipid binding	4	4.00	phospholipid binding
5	protein heterodimerization activity	4	4.00	protein dimerization activity
5	oxidoreductase activity, acting on the CH-OH group of donors, NAD or NADP as acceptor	4	2.42	oxidoreductase activity, acting on CH-OH group of donors
5	intramolecular transferase activity, phosphotransferases	4	2.40	intramolecular transferase activity
5	intramolecular oxidoreductase activity, transposing S-S bonds	4	2.40	intramolecular oxidoreductase activity
5	transferase activity, transferring amino-acyl groups	4	2.40	transferase activity, transferring acyl groups
5	endopeptidase inhibitor activity	4	2.40	peptidase inhibitor activity, endopeptidase regulator activity
5	intramolecular oxidoreductase activity, interconverting keto- and enol-groups	4	2.40	intramolecular oxidoreductase activity
5	disulfide oxidoreductase activity	4	2.40	oxidoreductase activity, acting on a sulfur group of donors
5	phosphotransferase activity, alcohol group as acceptor	4	1.80	transferase activity, transferring phosphorus-containing groups
5	kinesin binding	3	3.00	cytoskeletal protein binding
5	nitric-oxide synthase binding	3	3.00	enzyme binding
5	transcription corepressor activity	3	3.00	transcription cofactor activity
5	peptidyl-cysteine S-nitrosylase activity	3	3.00	transferase activity, transferring nitrogenous groups
5	glucose binding	3	3.00	monosaccharide binding
5	TPR domain binding	3	3.00	protein domain specific binding
5	histone deacetylase binding	3	3.00	enzyme binding
5	pyrimidine nucleotide binding	3	2.04	nucleotide binding
5	intramolecular oxidoreductase activity, interconverting aldoses and ketoses	3	1.80	intramolecular oxidoreductase activity
5	trialkylsulfonium hydrolase activity	3	1.80	hydrolase activity, acting on ether bonds
5	oxidoreductase activity, acting on the aldehyde or oxo group of donors, NAD or NADP as acceptor	3	1.80	oxidoreductase activity, acting on the aldehyde or oxo group of donors
5	protein phosphorylated amino acid binding	3	1.80	phosphoprotein binding
5	phosphotransferase activity, phosphate group as acceptor	3	1.80	transferase activity, transferring phosphorus-containing groups
5	oxidoreductase activity, acting on paired donors, with incorporation or reduction of molecular oxygen, 2-oxoglutarate as one donor, and incorporation of one atom each of oxygen into both donors	3	1.58	oxidoreductase activity, acting on paired donors, with incorporation or reduction of molecular oxygen
5	ion transmembrane transporter activity	3	0.31	substrate-specific transmembrane transporter activity
5	hydrolase activity, hydrolyzing O-glycosyl compounds	2	2.00	hydrolase activity, acting on glycosyl bonds
5	dynein intermediate chain binding	2	2.00	dynein binding
5	Tat protein binding	2	2.00	transcription factor binding
5	glutathione transferase activity	2	2.00	transferase activity, transferring alkyl or aryl (other than methyl) groups
5	transferase activity, transferring pentosyl groups	2	1.60	transferase activity, transferring glycosyl groups
5	nucleotidyltransferase activity	2	1.22	transferase activity, transferring phosphorus-containing groups
5	MHC protein binding	2	1.20	receptor binding
5	racemase and epimerase activity, acting on carbohydrates and derivatives	2	1.20	racemase and epimerase activity
5	oxidoreductase activity, acting on a sulfur group of donors, disulfide as acceptor	2	1.20	oxidoreductase activity, acting on a sulfur group of donors
5	carboxylic ester hydrolase activity	2	1.20	hydrolase activity, acting on ester bonds
5	transferase activity, transferring acyl groups other than amino-acyl groups	2	0.72	transferase activity, transferring acyl groups
5	carboxy-lyase activity	2	0.72	carbon-carbon lyase activity
5	UDP-glycosyltransferase activity	2	0.72	transferase activity, transferring glycosyl groups
5	small GTPase regulator activity	2	0.72	GTPase regulator activity
5	deoxyribonucleotide binding	2	0.43	nucleotide binding
5	GTPase binding	2	0.35	enzyme binding
5	ATPase activity, coupled to transmembrane movement of substances	2	0.26	hydrolase activity, acting on acid anhydrides, catalyzing transmembrane movement of substances, ATPase activity, coupled to movement of substances, P-P-bond-hydrolysis-driven transmembrane transporter activity
5	primary active transmembrane transporter activity	2	0.09	active transmembrane transporter activity
5	structure-specific DNA binding	1	1.20	DNA binding
5	glycolipid transporter activity	1	1.00	lipid transporter activity
5	ubiquitin binding	1	1.00	small conjugating protein binding
5	tRNA binding	1	1.00	RNA binding
5	intermediate filament binding	1	1.00	protein complex binding
5	growth factor activity	1	1.00	receptor binding
5	flavin adenine dinucleotide binding	1	1.00	coenzyme binding
5	transketolase activity	1	1.00	transferase activity, transferring aldehyde or ketonic groups
5	bile acid binding	1	1.00	monocarboxylic acid binding, steroid binding
5	purine base binding	1	1.00	nucleobase binding
5	oxidoreductase activity, acting on the CH-NH2 group of donors, oxygen as acceptor	1	1.00	oxidoreductase activity, acting on the CH-NH2 group of donors
5	cytokine activity	1	1.00	receptor binding
5	oxidoreductase activity, acting on single donors with incorporation of molecular oxygen, incorporation of two atoms of oxygen	1	1.00	oxidoreductase activity, acting on single donors with incorporation of molecular oxygen, dioxygenase activity
5	thioesterase binding	1	1.00	enzyme binding
5	syntaxin binding	1	1.00	SNARE binding
5	adenylosuccinate synthase activity	1	1.00	ligase activity, forming carbon-nitrogen bonds
5	hydrolase activity, acting on carbon-nitrogen (but not peptide) bonds, in linear amides	1	0.60	hydrolase activity, acting on carbon-nitrogen (but not peptide) bonds
5	phosphotransferase activity, nitrogenous group as acceptor	1	0.60	transferase activity, transferring phosphorus-containing groups
5	aldehyde-lyase activity	1	0.60	carbon-carbon lyase activity
5	serine-type peptidase activity	1	0.60	serine hydrolase activity, peptidase activity, acting on L-amino acid peptides
5	immunoglobulin receptor binding	1	0.60	receptor binding
5	oxidoreductase activity, acting on the CH-CH group of donors, NAD or NADP as acceptor	1	0.60	oxidoreductase activity, acting on the CH-CH group of donors
5	oxidoreductase activity, oxidizing metal ions, oxygen as acceptor	1	0.60	oxidoreductase activity, oxidizing metal ions
5	methyltransferase activity	1	0.36	transferase activity, transferring one-carbon groups
5	protein kinase inhibitor activity	1	0.36	kinase inhibitor activity, protein kinase regulator activity
5	phosphoric ester hydrolase activity	1	0.22	hydrolase activity, acting on ester bonds
5	secondary active transmembrane transporter activity	1	0.08	active transmembrane transporter activity
5	carbohydrate transmembrane transporter activity	1	0.05	substrate-specific transmembrane transporter activity
6	purine ribonucleotide binding	60	25.56	purine nucleotide binding, ribonucleotide binding
6	pyrophosphatase activity	44	14.71	hydrolase activity, acting on acid anhydrides, in phosphorus-containing anhydrides
6	adenyl nucleotide binding	33	16.04	purine nucleotide binding
6	guanyl nucleotide binding	32	12.24	purine nucleotide binding
6	endopeptidase activity	20	10.56	peptidase activity, acting on L-amino acid peptides
6	calcium ion binding	15	15.00	metal ion binding
6	transition metal ion binding	11	6.48	metal ion binding
6	threonine-type peptidase activity	10	6.00	peptidase activity, acting on L-amino acid peptides
6	cysteine-type peptidase activity	8	3.48	peptidase activity, acting on L-amino acid peptides
6	translation elongation factor activity	7	7.00	translation factor activity, nucleic acid binding
6	small conjugating protein ligase activity	7	4.20	acid-amino acid ligase activity
6	phosphoglycerate kinase activity	5	5.00	kinase activity, phosphotransferase activity, carboxyl group as acceptor
6	protein kinase binding	5	4.60	kinase binding
6	protein disulfide isomerase activity	4	4.00	intramolecular oxidoreductase activity, transposing S-S bonds, intramolecular oxidoreductase activity, interconverting keto- and enol-groups
6	magnesium ion binding	4	4.00	metal ion binding
6	protein disulfide oxidoreductase activity	4	4.00	disulfide oxidoreductase activity
6	protein-glutamine gamma-glutamyltransferase activity	4	4.00	transferase activity, transferring amino-acyl groups
6	protein kinase activity	4	3.00	kinase activity, phosphotransferase activity, alcohol group as acceptor
6	pyrimidine ribonucleotide binding	3	3.40	pyrimidine nucleotide binding, ribonucleotide binding
6	phosphoserine binding	3	3.00	protein phosphorylated amino acid binding, amino acid binding
6	L-aspartate:2-oxoglutarate aminotransferase activity	3	3.00	transaminase activity
6	serine-type endopeptidase inhibitor activity	3	3.00	endopeptidase inhibitor activity
6	phosphopyruvate hydratase activity	3	3.00	hydro-lyase activity
6	phosphoglycerate mutase activity	3	3.00	intramolecular transferase activity, phosphotransferases
6	glyceraldehyde-3-phosphate dehydrogenase (NAD+) (phosphorylating) activity	3	3.00	oxidoreductase activity, acting on the aldehyde or oxo group of donors, NAD or NADP as acceptor
6	adenosylhomocysteinase activity	3	3.00	trialkylsulfonium hydrolase activity
6	phosphorylase activity	3	2.60	transferase activity, transferring hexosyl groups
6	L-phenylalanine aminotransferase activity	3	1.80	transaminase activity
6	nucleobase-containing compound kinase activity	3	1.32	kinase activity
6	cation transmembrane transporter activity	3	0.51	ion transmembrane transporter activity
6	UDP-glucose 4-epimerase activity	2	2.00	racemase and epimerase activity, acting on carbohydrates and derivatives
6	porphobilinogen synthase activity	2	2.00	hydro-lyase activity
6	ornithine-oxo-acid transaminase activity	2	2.00	transaminase activity
6	triose-phosphate isomerase activity	2	2.00	intramolecular oxidoreductase activity, interconverting aldoses and ketoses
6	translation initiation factor activity	2	2.00	translation factor activity, nucleic acid binding
6	6-phosphogluconolactonase activity	2	2.00	carboxylic ester hydrolase activity
6	MHC class I protein binding	2	2.00	MHC protein binding
6	carbonate dehydratase activity	2	2.00	hydro-lyase activity
6	adenylate kinase activity	2	2.00	nucleotide kinase activity, phosphotransferase activity, phosphate group as acceptor
6	peptide-methionine-(S)-S-oxide reductase activity	2	2.00	oxidoreductase activity, acting on a sulfur group of donors, disulfide as acceptor
6	actin filament binding	2	2.00	actin binding
6	exopeptidase activity	2	1.60	peptidase activity, acting on L-amino acid peptides
6	aldo-keto reductase (NADP) activity	2	1.36	oxidoreductase activity, acting on the CH-OH group of donors, NAD or NADP as acceptor
6	aspartic-type peptidase activity	2	1.20	peptidase activity, acting on L-amino acid peptides
6	GDP-dissociation inhibitor activity	2	1.20	small GTPase regulator activity
6	phosphoenolpyruvate carboxykinase activity	2	1.20	carboxy-lyase activity
6	N-acyltransferase activity	2	1.20	transferase activity, transferring acyl groups other than amino-acyl groups
6	glucosyltransferase activity	2	0.96	transferase activity, transferring hexosyl groups
6	purine deoxyribonucleotide binding	2	0.72	deoxyribonucleotide binding, purine nucleotide binding
6	small GTPase binding	2	0.58	GTPase binding
6	ATPase activity, coupled to transmembrane movement of ions	2	0.43	ion transmembrane transporter activity, ATPase activity, coupled to transmembrane movement of substances
6	P-P-bond-hydrolysis-driven transmembrane transporter activity	2	0.16	primary active transmembrane transporter activity
6	cysteine-type endopeptidase inhibitor activity	1	1.00	endopeptidase inhibitor activity
6	aminoacylase activity	1	1.00	hydrolase activity, acting on carbon-nitrogen (but not peptide) bonds, in linear amides
6	glucose-6-phosphate dehydrogenase activity	1	1.00	oxidoreductase activity, acting on the CH-OH group of donors, NAD or NADP as acceptor
6	double-stranded DNA binding	1	1.00	structure-specific DNA binding
6	phosphoglucomutase activity	1	1.00	intramolecular transferase activity, phosphotransferases
6	protein histidine kinase activity	1	1.00	protein kinase activity, phosphotransferase activity, nitrogenous group as acceptor
6	fructose-bisphosphate aldolase activity	1	1.00	aldehyde-lyase activity
6	lead ion binding	1	1.00	metal ion binding
6	ferroxidase activity	1	1.00	oxidoreductase activity, oxidizing metal ions, oxygen as acceptor
6	nucleoside diphosphate kinase activity	1	1.00	phosphotransferase activity, phosphate group as acceptor, nucleobase-containing compound kinase activity
6	serine-type endopeptidase activity	1	1.00	serine-type peptidase activity, endopeptidase activity
6	Fc-gamma receptor I complex binding	1	1.00	immunoglobulin receptor binding
6	S-methyl-5-thioadenosine phosphorylase activity	1	1.00	transferase activity, transferring pentosyl groups
6	metallopeptidase activity	1	1.00	peptidase activity, acting on L-amino acid peptides
6	glucose-6-phosphate isomerase activity	1	1.00	intramolecular oxidoreductase activity, interconverting aldoses and ketoses
6	bent DNA binding	1	1.00	structure-specific DNA binding
6	2-alkenal reductase [NAD(P)] activity	1	1.00	oxidoreductase activity, acting on the CH-CH group of donors, NAD or NADP as acceptor
6	peptidyl-lysine 5-dioxygenase activity	1	0.60	oxidoreductase activity, acting on paired donors, with incorporation or reduction of molecular oxygen, 2-oxoglutarate as one donor, and incorporation of one atom each of oxygen into both donors
6	acetylglucosaminyltransferase activity	1	0.60	transferase activity, transferring hexosyl groups, UDP-glycosyltransferase activity
6	UDP-glucosyltransferase activity	1	0.60	glucosyltransferase activity, UDP-glycosyltransferase activity
6	S-adenosylmethionine-dependent methyltransferase activity	1	0.60	methyltransferase activity
6	protein serine/threonine kinase inhibitor activity	1	0.60	protein kinase inhibitor activity
6	uridylyltransferase activity	1	0.36	nucleotidyltransferase activity
6	protein methyltransferase activity	1	0.36	methyltransferase activity
6	peptidyl-proline dioxygenase activity	1	0.36	oxidoreductase activity, acting on paired donors, with incorporation or reduction of molecular oxygen, 2-oxoglutarate as one donor, and incorporation of one atom each of oxygen into both donors
6	phosphatase activity	1	0.36	phosphoric ester hydrolase activity
6	O-methyltransferase activity	1	0.22	methyltransferase activity
6	symporter activity	1	0.13	secondary active transmembrane transporter activity
6	sugar transmembrane transporter activity	1	0.08	carbohydrate transmembrane transporter activity
7	purine ribonucleoside triphosphate binding	60	37.80	purine ribonucleotide binding
7	nucleoside-triphosphatase activity	44	24.51	pyrophosphatase activity
7	guanyl ribonucleotide binding	32	20.40	purine ribonucleotide binding, guanyl nucleotide binding
7	adenyl ribonucleotide binding	31	22.20	adenyl nucleotide binding, purine ribonucleotide binding
7	threonine-type endopeptidase activity	10	10.00	threonine-type peptidase activity, endopeptidase activity
7	ubiquitin-protein ligase activity	7	7.00	small conjugating protein ligase activity
7	cysteine-type endopeptidase activity	7	4.60	cysteine-type peptidase activity, endopeptidase activity
7	protein serine/threonine kinase activity	4	4.00	protein kinase activity
7	zinc ion binding	4	4.00	transition metal ion binding
7	iron ion binding	4	2.80	transition metal ion binding
7	L-phenylalanine:2-oxoglutarate aminotransferase activity	3	3.00	L-phenylalanine aminotransferase activity
7	copper ion binding	3	3.00	transition metal ion binding
7	metal ion transmembrane transporter activity	3	0.85	cation transmembrane transporter activity
7	inorganic cation transmembrane transporter activity	3	0.51	cation transmembrane transporter activity
7	CTP binding	2	2.00	pyrimidine ribonucleotide binding
7	UTP binding	2	2.00	pyrimidine ribonucleotide binding
7	glycine N-acyltransferase activity	2	2.00	N-acyltransferase activity
7	phosphoenolpyruvate carboxykinase (GTP) activity	2	2.00	phosphoenolpyruvate carboxykinase activity
7	Rab GDP-dissociation inhibitor activity	2	2.00	GDP-dissociation inhibitor activity
7	aspartic-type endopeptidase activity	2	2.00	aspartic-type peptidase activity, endopeptidase activity
7	adenyl deoxyribonucleotide binding	2	1.20	adenyl nucleotide binding, purine deoxyribonucleotide binding
7	nucleotide kinase activity	2	1.20	nucleobase-containing compound kinase activity
7	Ras GTPase binding	2	0.96	small GTPase binding
7	ATPase activity, coupled to transmembrane movement of ions, phosphorylative mechanism	2	0.72	ATPase activity, coupled to transmembrane movement of ions
7	small conjugating protein-specific protease activity	1	1.20	cysteine-type peptidase activity
7	protein kinase C binding	1	1.00	protein kinase binding
7	protein-L-isoaspartate (D-aspartate) O-methyltransferase activity	1	1.00	S-adenosylmethionine-dependent methyltransferase activity, protein carboxyl O-methyltransferase activity
7	glycogenin glucosyltransferase activity	1	1.00	UDP-glucosyltransferase activity
7	nickel ion binding	1	1.00	transition metal ion binding
7	phosphatidylinositol N-acetylglucosaminyltransferase activity	1	1.00	acetylglucosaminyltransferase activity
7	dipeptidyl-peptidase activity	1	1.00	exopeptidase activity
7	protein kinase C inhibitor activity	1	1.00	protein serine/threonine kinase inhibitor activity
7	procollagen glucosyltransferase activity	1	1.00	glucosyltransferase activity
7	glycogen phosphorylase activity	1	1.00	phosphorylase activity
7	procollagen-lysine 5-dioxygenase activity	1	1.00	peptidyl-lysine 5-dioxygenase activity
7	alcohol dehydrogenase (NADP+) activity	1	0.60	aldo-keto reductase (NADP) activity
7	UTP-monosaccharide-1-phosphate uridylyltransferase activity	1	0.60	uridylyltransferase activity
7	nucleotidase activity	1	0.60	phosphatase activity
7	protein carboxyl O-methyltransferase activity	1	0.60	protein methyltransferase activity, carboxyl-O-methyltransferase activity
7	peptidyl-proline 4-dioxygenase activity	1	0.60	peptidyl-proline dioxygenase activity
7	procollagen-proline dioxygenase activity	1	0.60	peptidyl-proline dioxygenase activity
7	carboxyl-O-methyltransferase activity	1	0.36	O-methyltransferase activity
7	solute:cation symporter activity	1	0.22	cation transmembrane transporter activity, symporter activity
7	monosaccharide transmembrane transporter activity	1	0.13	sugar transmembrane transporter activity
8	GTP binding	32	32.00	guanyl ribonucleotide binding, purine ribonucleoside triphosphate binding
8	ATP binding	31	31.00	purine ribonucleoside triphosphate binding, adenyl ribonucleotide binding
8	GTPase activity	25	25.00	nucleoside-triphosphatase activity
8	ATPase activity	11	6.66	nucleoside-triphosphatase activity
8	motor activity	10	9.20	nucleoside-triphosphatase activity
8	calcium-dependent cysteine-type endopeptidase activity	6	6.00	cysteine-type endopeptidase activity
8	ADP binding	5	5.00	adenyl ribonucleotide binding
8	sodium ion transmembrane transporter activity	3	1.42	metal ion transmembrane transporter activity, monovalent inorganic cation transmembrane transporter activity
8	monovalent inorganic cation transmembrane transporter activity	3	0.85	inorganic cation transmembrane transporter activity
8	GDP binding	2	2.00	guanyl ribonucleotide binding
8	dATP binding	2	2.00	adenyl deoxyribonucleotide binding
8	potassium-transporting ATPase activity	2	1.20	potassium ion transmembrane transporter activity, ATPase activity, coupled to transmembrane movement of ions, phosphorylative mechanism
8	potassium ion transmembrane transporter activity	2	0.72	metal ion transmembrane transporter activity, monovalent inorganic cation transmembrane transporter activity
8	AMP binding	1	1.00	adenyl ribonucleotide binding
8	NEDD8-specific protease activity	1	1.00	small conjugating protein-specific protease activity
8	ubiquitin-specific protease activity	1	1.00	small conjugating protein-specific protease activity
8	3'(2'),5'-bisphosphate nucleotidase activity	1	1.00	nucleotidase activity
8	procollagen-proline 4-dioxygenase activity	1	1.00	procollagen-proline dioxygenase activity, peptidyl-proline 4-dioxygenase activity
8	alditol:NADP+ 1-oxidoreductase activity	1	1.00	alcohol dehydrogenase (NADP+) activity
8	Rab GTPase binding	1	1.00	Ras GTPase binding
8	UTP:glucose-1-phosphate uridylyltransferase activity	1	1.00	UTP-monosaccharide-1-phosphate uridylyltransferase activity
8	ferric iron binding	1	1.00	iron ion binding
8	Rho GTPase binding	1	0.60	Ras GTPase binding
8	solute:sodium symporter activity	1	0.36	sodium ion transmembrane transporter activity, solute:cation symporter activity
8	hexose transmembrane transporter activity	1	0.22	monosaccharide transmembrane transporter activity
9	ATPase activity, coupled	8	6.09	ATPase activity
9	microtubule motor activity	2	2.00	motor activity
9	sodium:potassium-exchanging ATPase activity	2	2.00	sodium ion transmembrane transporter activity, potassium-transporting ATPase activity
9	Rac GTPase binding	1	1.00	Rho GTPase binding
9	glucose:sodium symporter activity	1	0.60	glucose transmembrane transporter activity, solute:sodium symporter activity
9	glucose transmembrane transporter activity	1	0.36	hexose transmembrane transporter activity
10	ATPase activity, coupled to movement of substances	2	0.16	ATPase activity, coupled
11	low-affinity glucose:sodium symporter activity	1	1.00	glucose:sodium symporter activity
null	sugar binding	4	1.68	carbohydrate binding
null	inositol or phosphatidylinositol phosphatase activity	2	2.00	obsolete_molecular_function
null	obsolete_molecular_function	2	1.20

## Sheet: Cellular_component
Graph Level	GO Term	#Seq	Score	Parents
1	cellular_component	192	82.04
2	cell	182	53.52	cellular_component
2	organelle	120	34.27	cellular_component
2	macromolecular complex	72	37.43	cellular_component
2	membrane	53	32.94	cell part
2	membrane-enclosed lumen	27	5.96	cellular_component
2	extracellular region	26	11.38	cellular_component
2	extracellular matrix	10	3.95	extracellular region part
2	synapse	5	1.80	cellular_component
2	cell junction	2	1.36	cellular_component
3	cell part	182	89.20	cellular_component, cell
3	membrane-bounded organelle	91	33.90	organelle
3	organelle part	75	23.95	organelle, cellular_component
3	protein complex	66	49.46	macromolecular complex
3	non-membrane-bounded organelle	60	19.19	organelle
3	vesicle	24	6.95	organelle
3	membrane part	20	10.08	cell part, membrane
3	extracellular region part	18	5.64	extracellular region, cellular_component
3	extracellular matrix part	9	4.92	extracellular matrix, extracellular region part
3	synapse part	5	3.00	synapse, cellular_component
3	anchoring junction	1	0.60	cell junction
4	intracellular	169	61.20	cell part
4	intracellular part	159	85.34	intracellular, cell part
4	intracellular organelle part	71	34.87	intracellular organelle, organelle part, intracellular part
4	cell periphery	44	24.38	cell part
4	plasma membrane	38	33.60	membrane, cell periphery
4	cell fraction	31	16.59	cell part
4	organelle lumen	24	6.00	organelle part, membrane-enclosed lumen
4	membrane-bounded vesicle	22	8.91	vesicle
4	cell projection	20	13.46	cell part
4	organelle membrane	15	8.15	organelle part, membrane, membrane-bounded organelle
4	endomembrane system	12	3.91	cell part
4	cell surface	9	9.00	cell part
4	collagen	9	8.20	proteinaceous extracellular matrix, extracellular matrix part
4	proteinaceous extracellular matrix	9	4.92	extracellular matrix
4	cell projection part	9	3.43	cell part, cell projection
4	plasma membrane part	8	6.00	plasma membrane, membrane part
4	intrinsic to membrane	8	4.80	membrane part
4	cell body	7	4.12	cell part
4	vesicle membrane	7	1.92	organelle membrane, endomembrane system, membrane-bounded vesicle
4	cell leading edge	6	4.32	cell part
4	organelle envelope	6	2.21	intracellular organelle part, envelope, membrane-bounded organelle
4	envelope	6	1.32	cell part
4	ruffle	5	4.20	cell projection, cell leading edge
4	extracellular space	4	4.00	extracellular region part
4	midbody	4	4.00	cell part
4	extrinsic to membrane	4	3.60	membrane part
4	cell division site part	4	2.40	cell part, cell division site
4	extracellular organelle	4	1.44	extracellular region part, organelle
4	cell division site	4	1.44	cell part
4	lamellipodium	3	3.00	cell projection, cell leading edge
4	apical part of cell	3	2.20	cell part
4	Golgi membrane	2	2.00	Golgi apparatus part, organelle membrane, endomembrane system
4	respiratory chain	2	2.00	membrane part
4	apical plasma membrane	2	2.00	apical part of cell, plasma membrane part
4	membrane raft	2	1.60	membrane part
4	leading edge membrane	2	1.20	plasma membrane part, cell leading edge
4	adherens junction	1	1.00	anchoring junction
4	site of polarized growth	1	0.60	cell part
4	external encapsulating structure	1	0.60	cell part, cell periphery
5	cytoplasm	153	101.13	intracellular part
5	intracellular organelle	120	53.20	organelle, intracellular part
5	cytoplasmic part	106	90.22	cytoplasm, intracellular part
5	soluble fraction	20	20.00	cell fraction
5	ribonucleoprotein complex	19	12.92	macromolecular complex, intracellular part
5	insoluble fraction	16	7.65	cell fraction
5	neuron projection	12	9.76	cell projection
5	proteasome core complex	10	8.00	proteasome complex, protein complex, intracellular part
5	proteasome complex	10	4.80	protein complex, intracellular part
5	cell cortex	9	6.44	cytoplasmic part, cell periphery
5	integral to membrane	8	8.00	intrinsic to membrane
5	cytoplasmic vesicle part	7	1.92	intracellular organelle part, cytoplasmic part, cytoplasmic vesicle
5	neuronal cell body	6	5.20	cell body
5	filamentous actin	5	5.00	protein complex, actin filament, cytoskeletal part
5	proteasome core complex, alpha-subunit complex	5	5.00	protein complex, proteasome core complex, intracellular part
5	cleavage furrow	4	4.00	cell division site part
5	extracellular membrane-bounded organelle	4	2.40	extracellular organelle, membrane-bounded organelle
5	brush border membrane	3	3.00	brush border, cell projection membrane
5	nuclear envelope	3	2.60	nuclear part, organelle envelope, endomembrane system
5	brush border	3	1.80	cell projection
5	organelle inner membrane	3	1.80	organelle membrane, organelle envelope, intracellular part
5	methyltransferase complex	3	1.08	protein complex, intracellular part
5	cilium	2	2.00	cell projection
5	ruffle membrane	2	2.00	leading edge membrane, ruffle, cell projection membrane
5	perikaryon	2	2.00	cell part, neuronal cell body
5	I band	2	1.60	sarcomere, contractile fiber part
5	axoneme	2	1.20	cell projection part, organelle part, intracellular part, intracellular membrane-bounded organelle
5	flagellum part	2	0.72	flagellum, cell projection part, organelle part, intracellular part
5	growth cone	1	1.00	site of polarized growth, cell projection part, neuron projection
5	rhabdomere	1	1.00	cell projection
5	cell wall	1	1.00	external encapsulating structure
5	Z disc	1	1.00	contractile fiber part, I band
5	DNA helicase complex	1	0.60	protein complex, intracellular part
5	organelle envelope lumen	1	0.60	intracellular organelle part, organelle envelope, membrane-enclosed lumen
6	intracellular membrane-bounded organelle	91	52.26	intracellular organelle, membrane-bounded organelle
6	cytosol	67	65.08	cytoplasmic part
6	intracellular non-membrane-bounded organelle	60	31.99	intracellular organelle, non-membrane-bounded organelle
6	cytoskeletal part	41	31.97	intracellular organelle part, cytoskeleton
6	mitochondrion	26	21.55	cytoplasmic part, intracellular membrane-bounded organelle
6	intracellular organelle lumen	24	10.00	intracellular organelle part, organelle lumen
6	cytoplasmic vesicle	23	7.51	cytoplasmic part, vesicle, intracellular organelle
6	nuclear part	20	9.67	intracellular organelle part, nucleus
6	membrane fraction	15	11.08	insoluble fraction
6	nucleoplasm	11	7.76	nuclear part, nuclear lumen
6	contractile fiber	11	5.23	cytoplasmic part, intracellular non-membrane-bounded organelle
6	endoplasmic reticulum	9	6.40	cytoplasmic part, intracellular membrane-bounded organelle
6	axon	8	7.60	neuron projection
6	perinuclear region of cytoplasm	7	7.00	cytoplasmic part
6	mitochondrial part	7	4.25	intracellular organelle part, cytoplasmic part, mitochondrion
6	ribonucleoprotein granule	7	4.20	ribonucleoprotein complex, cytoplasmic part, intracellular non-membrane-bounded organelle
6	endosomal part	7	3.72	endosome, intracellular organelle part, cytoplasmic part
6	cytoplasmic vesicle membrane	7	3.19	cytoplasmic membrane-bounded vesicle, cytoplasmic vesicle part, vesicle membrane
6	endosome	7	2.98	cytoplasmic part, intracellular membrane-bounded organelle
6	pole plasm	7	2.52	cytoplasm
6	contractile fiber part	6	3.72	cytoplasmic part, organelle part, contractile fiber
6	cell projection membrane	5	3.00	cell projection part, plasma membrane part
6	endoplasmic reticulum part	5	3.00	intracellular organelle part, endoplasmic reticulum, cytoplasmic part
6	nucleoplasm part	5	2.93	nucleoplasm, nuclear part
6	Golgi apparatus	5	2.44	cytoplasmic part, intracellular membrane-bounded organelle
6	cortical cytoskeleton	4	4.00	cytoskeleton, cell cortex part
6	extracellular vesicular exosome	4	4.00	extracellular membrane-bounded organelle, membrane-bounded vesicle
6	cell cortex part	4	2.40	cell cortex, cytoplasmic part
6	Golgi apparatus part	4	2.40	intracellular organelle part, cytoplasmic part, Golgi apparatus
6	ribosome	3	3.00	ribonucleoprotein complex, cytoplasmic part, intracellular non-membrane-bounded organelle
6	mitochondrial inner membrane	3	3.00	mitochondrial membrane, organelle inner membrane
6	nucleolus	3	3.00	nuclear part, intracellular non-membrane-bounded organelle, nuclear lumen
6	mitochondrial membrane	3	1.80	organelle membrane, mitochondrial envelope, mitochondrial part
6	cytosolic part	3	1.80	cytoplasmic part, cytosol
6	basolateral plasma membrane	2	2.00	plasma membrane part
6	eukaryotic translation elongation factor 1 complex	2	2.00	cytoplasmic part, protein complex
6	cytoplasmic dynein complex	2	2.00	dynein complex, cytoplasmic part
6	flagellar axoneme	2	2.00	microtubule-based flagellum part, microtubule-based flagellar cytoplasm, cytoplasmic part, axoneme
6	fibrillar collagen	2	2.00	collagen
6	cytoplasmic microtubule	2	1.60	cytoplasmic part, microtubule
6	microtubule-based flagellum part	2	1.20	intracellular organelle part, flagellum part, microtubule-based flagellum
6	cell projection cytoplasm	2	0.72	cytoplasmic part, cell projection part
6	flagellum	2	0.43	cell projection, intracellular organelle
6	preribosome	1	1.00	ribonucleoprotein complex
6	actomyosin, actin part	1	1.00	actomyosin, actin filament
6	sarcoplasmic reticulum	1	1.00	endoplasmic reticulum, sarcoplasm
6	endoplasmic reticulum-Golgi intermediate compartment	1	1.00	cytoplasmic part, intracellular membrane-bounded organelle
6	nuclear envelope lumen	1	1.00	nuclear part, organelle envelope lumen, nuclear envelope
6	extrinsic to plasma membrane	1	1.00	plasma membrane part, extrinsic to membrane
6	astral microtubule	1	1.00	cytoplasmic microtubule, spindle microtubule, aster
6	dendrite	1	1.00	neuron projection
6	axon part	1	1.00	cell projection part, axon
6	lipid particle	1	1.00	cytoplasmic part
6	caveola	1	1.00	plasma membrane part, membrane raft
6	internal side of plasma membrane	1	1.00	plasma membrane part
6	nuclear chromosome part	1	0.60	nuclear chromosome, nuclear part, chromosomal part
6	aster	1	0.60	spindle, intracellular non-membrane-bounded organelle, cytoskeletal part
6	sarcoplasm	1	0.60	cytoplasm
6	spindle microtubule	1	0.60	spindle, microtubule
6	vacuole	1	0.36	cytoplasmic part, intracellular membrane-bounded organelle
6	chromosomal part	1	0.36	intracellular organelle part, chromosome
6	nuclear chromosome	1	0.36	nuclear part, chromosome, nuclear lumen
7	nucleus	55	40.80	intracellular membrane-bounded organelle
7	cytoskeleton	48	28.18	intracellular non-membrane-bounded organelle
7	cytoplasmic membrane-bounded vesicle	22	10.85	cytoplasmic vesicle, intracellular membrane-bounded organelle, membrane-bounded vesicle
7	microtubule	18	16.96	microtubule cytoskeleton, protein complex, cytoskeletal part
7	nuclear lumen	15	6.67	nuclear part, intracellular organelle lumen
7	microtubule associated complex	13	8.92	microtubule cytoskeleton, protein complex, cytoskeletal part
7	centrosome	10	10.00	intracellular non-membrane-bounded organelle, microtubule organizing center
7	myofibril	10	7.74	contractile fiber
7	microtubule organizing center	10	6.00	microtubule cytoskeleton, cytoplasmic part, cytoskeletal part
7	actin filament	9	6.60	protein complex, actin cytoskeleton, cytoskeletal part
7	myosin complex	8	7.20	protein complex, actin cytoskeleton, cytoskeletal part
7	P granule	7	7.00	germ plasm, ribonucleoprotein granule
7	endosome membrane	7	6.20	endosomal part, organelle membrane
7	germ plasm	7	4.20	pole plasm
7	mitochondrial matrix	6	6.00	intracellular organelle lumen, mitochondrial part
7	synaptosome	5	5.00	membrane fraction
7	sarcomere	5	4.56	myofibril, contractile fiber part
7	endocytic vesicle membrane	4	4.00	endocytic vesicle, cytoplasmic vesicle membrane
7	endoplasmic reticulum lumen	4	4.00	endoplasmic reticulum part, intracellular organelle lumen
7	phosphopyruvate hydratase complex	3	3.00	protein complex, cytosolic part
7	tubulin complex	3	3.00	protein complex, cytoskeletal part
7	chromosome	3	2.22	intracellular non-membrane-bounded organelle
7	vesicular fraction	3	1.80	membrane fraction
7	mitochondrial envelope	3	1.08	organelle envelope, mitochondrial part
7	trans-Golgi network	2	2.00	Golgi apparatus part
7	signalosome	2	2.00	nuclear part, protein complex
7	recycling endosome	2	1.60	endosome
7	spindle	2	1.36	microtubule cytoskeleton, intracellular non-membrane-bounded organelle, cytoskeletal part
7	microtubule-based flagellar cytoplasm	2	1.20	microtubule-based flagellum part, cell projection cytoplasm
7	coated vesicle membrane	2	0.72	cytoplasmic vesicle membrane, coated vesicle
7	microtubule-based flagellum	2	0.72	flagellum, intracellular membrane-bounded organelle
7	actomyosin	1	1.20	actin cytoskeleton, cytoskeletal part
7	recycling endosome membrane	1	1.00	endosome membrane, recycling endosome
7	striated muscle thin filament	1	1.00	sarcomere, contractile fiber part, actin cytoskeleton, cytoskeletal part
7	intermediate filament	1	1.00	intermediate filament cytoskeleton, protein complex, cytoskeletal part
7	Arp2/3 protein complex	1	1.00	protein complex, actin cytoskeleton, cytoskeletal part
7	striated muscle dense body	1	1.00	contractile fiber part
7	Ino80 complex	1	1.00	nuclear chromosome part, chromatin remodeling complex, DNA helicase complex, nuclear chromatin
7	glycosylphosphatidylinositol-N-acetylglucosaminyltransferase (GPI-GnT) complex	1	1.00	endoplasmic reticulum part, protein complex
7	early endosome membrane	1	1.00	early endosome, endosome membrane
7	chromatin remodeling complex	1	0.60	nuclear part, protein complex
7	actin filament bundle	1	0.60	actin cytoskeleton, cytoskeletal part
7	lytic vacuole	1	0.60	vacuole
7	secretory granule membrane	1	0.60	cytoplasmic vesicle membrane, stored secretory granule
7	early endosome	1	0.60	endosome
7	chromatin	1	0.36	chromosomal part
8	microtubule cytoskeleton	29	19.73	cytoskeleton
8	actin cytoskeleton	19	10.84	cytoskeleton
8	pigment granule	14	8.40	cytoplasmic membrane-bounded vesicle
8	dynein complex	8	7.20	microtubule associated complex
8	endocytic vesicle	5	3.40	cytoplasmic membrane-bounded vesicle
8	coated vesicle	5	2.06	cytoplasmic membrane-bounded vesicle
8	microsome	3	3.00	vesicular fraction
8	histone methyltransferase complex	3	1.80	nucleoplasm part, methyltransferase complex
8	stored secretory granule	3	1.56	cytoplasmic membrane-bounded vesicle
8	histone acetyltransferase complex	3	1.08	nucleoplasm part, protein complex
8	transcriptional repressor complex	2	2.00	nucleoplasm part, protein complex
8	myosin filament	2	2.00	myosin complex
8	clathrin coated vesicle membrane	2	1.20	coated vesicle membrane, clathrin-coated vesicle
8	transport vesicle	1	1.00	cytoplasmic membrane-bounded vesicle
8	lysosome	1	1.00	lytic vacuole
8	stress fiber	1	1.00	actin filament bundle, actomyosin
8	kinesin complex	1	1.00	microtubule associated complex
8	zymogen granule membrane	1	1.00	secretory granule membrane, zymogen granule
8	intermediate filament cytoskeleton	1	0.60	cytoskeleton
8	nuclear chromatin	1	0.60	nuclear chromosome part, chromatin
9	melanosome	14	14.00	pigment granule
9	clathrin-coated vesicle	5	3.43	coated vesicle
9	MLL5-L complex	3	3.00	histone methyltransferase complex
9	H4/H2A histone acetyltransferase complex	3	1.80	histone acetyltransferase complex
9	acrosomal vesicle	1	1.00	stored secretory granule
9	cortical granule	1	1.00	stored secretory granule
9	zymogen granule	1	0.60	stored secretory granule
10	synaptic vesicle	5	5.00	synapse part, clathrin-coated vesicle
10	NuA4 histone acetyltransferase complex	3	3.00	H4/H2A histone acetyltransferase complex
10	clathrin sculpted gamma-aminobutyric acid transport vesicle membrane	2	2.00	clathrin sculpted gamma-aminobutyric acid transport vesicle, clathrin coated vesicle membrane
10	clathrin sculpted vesicle	2	0.72	clathrin-coated vesicle
11	clathrin sculpted gamma-aminobutyric acid transport vesicle	2	1.20	clathrin sculpted vesicle
